# Supplementary material for: Evolutionary Dynamics of the Interferon-Induced Transmembrane Gene Family in Vertebrates
Source: PLoS One. 2012 Nov 15;7(11):e49265. doi: 10.1371/journal.pone.0049265 (PMC3499546; doi:10.1371/journal.pone.0049265)
Supplement: Table S1 — Functional IFITM genes information used in this study. (XLS) [file pone.0049265.s008.xls]

## Sheet: Sheet1
Table S1. Functional IFITM genes information used in this study
Gene	Species	Accession Number	Sequence
IFITM5 dataset
IFITM5	Anole lizard	ENSACAG00000017472	ATGGACGTGTCTTATCCACGCGAGGACCACCAGCCCATGGAGCCTCACAAGCCCGCCCCCGCCCCCACGGTCATCAACATGGGGACCCCCGTCCTCCCTCGGGACCACATGGTCTGGTCCATCTTCAACACCATCTACCTGAACCTCTGCTGCTTGGGCTTTATAGCGCTGGCCTATTCCATCAAGGCCCGGGACCAGAAGGTGGTGGGCAACATGGCGGCCGCCCGCCACTTCGCATCCAAGGCCAAGTGCTACAACATCCTGGCCACCATGTGGACCCTGGTGCTGCCCCTGCTGCTGGTGGCCTTGCTGGTGACCGGCGTCCTGCACCTCTCCAAGCTGGCCCAGGGCTCCATGAGCTACTTCAGCGTCAAGTTCGACGAAGCCGACTACGAC
IFITM5	Chicken	ENSGALG00000004239	ATGGACACGTCGTACCCCCGCGAGGACCCCCGGGCCCCGACGCCCCGCAAGGCCGACGGCAACGCCCACACGGCCCTGACGCTGGGGGCTCCGCGACCCCCACCTGACCACTTGATCTGGTCCGTGTTCAGCACCCTCTACCTGAACCTGTGCTGTCTCGGCTTCCTGGCGCTGGCCTACTCCATCAAGGCCCGAGACCAGAAGGTGGCTGGAGATCTGGAGGCAGCCCGGCGTCTCGGCTCCAAAGCCAAGTGCTACAACATCCTGGCCACGATGTGGGCGCTGGTGCCGCCGGTCCTGCTCCTGGTGCTGCTGGTGACCGGCGCCCTGCACCTGTCTCGGCTGGCCAAGGGCTCTGCCGCCTTCTTCAGCACCAAGTTCGATGACGCCGACTATGAC
IFITM5	Chimpanzee	ENSPTRG00000028772	ATGGACACGTCGTTCCCCCGTGAGGATCCCCGGACCCTGACACCAGGCAAAGCTGATGGTGCTGCCCCTATAGCCCTTGGGCTGGGAGCACCAAGCCCTCCACCCGACCACCTGATCTGGTCCATCTTCAGCACAATCTACCTGAACCTGTGCTGCCTCGGCTTCCTGGCACTGGTGCATTCTGTTAAGGCCCGAGACCAGAAGGTGGCTGGGGACCTGGAGGCAGCCCGACGCTATGGCTCCAGAGCCAAGTGCTACAATATCCTGGCTGCCATGTGGACACTCGTTCCCCCACTACTGCTCCTGGGACTGGTGGTGACTGGAGCCCTGCACCTATCTCGGCTGGCTAAGGACTCTGCGGCATTCTTCAGCACCAAGTTTGATGATGCAGACTATGAC
IFITM5	Cow	ENSBTAG00000020575	ATGGACACGTCGTACCCCCGCGAGGACCCCCGGGCCCCCCGTAAGGCGGACGGCGCCGCGCACACGGCCCTTGCGCTGGGGGCGCCGCGCTCCCCGCCTGACCACCTGATCTGGTCGGTGTTCAGCACCCTCTACCTGAACCTGTGCTGCCTCGGCTTCCTGGCGCTGGCCTACTCCATCAAGGCCCGAGACCAGAAAGTGGCTGGAGACTTGGAGGCAGCCCGGCGTTTCGGCTCCAAGGCCAAGTGCTACAACATCCTGGCCGCGATGTGGGCGCTGGTGCCGCCGCTGCTGCTCCTGGCACTGGTGGTGACTGGCGCCTTGCACCTGTCCCGGCTGGCCAAGGACTCTGCTGCCTTCTTCAGCACCAAGTTCGACGACTCAGACTATGAC
IFITM5	Elephant	ENSLAFG00000025606	ATGGATACATCCTACCCACGGGAGGACTACCTGCCCATGACATCCCACAAGCGGGACTCATCTCCCACCACTGCCACCTCTCCACCCGACCACCTCATCTGGTCCATCTTCAACACCATCTACATGAACTTCTGCTGCCTCGGCTTCGTGGCTCTCGCCTTCTCTGTCAAGGCACGGGACCGGAAGGTGGCAGGGGACGTGGAAGCCGCCCGGCGCTTCAGCTCCAAAGCCCGCTGCTACAACGCGCTGGCCACGGCTGGCAGCGTGCTGCTGCCCATCCTGCTCGCCGCTCTGGTGGTCACCGGCGTCCTCCACCTCTCCAAGCTCGCCCAGGACTCCGTGGGCTTCTTCAGCTCCCAGTTCAGCGCCAGCGATGACGAG
IFITM5	Frog	ENSXETG00000034076	ATGGACACGGCGTATCCCCGCGAGGACACCCGGGCCCCCACGCCCAGCAAGGCCGGTGCCCACACAGCCCTCACACTGGGGGCCCCGCACCCCCCGCCTGACCACTTGATCTGGTCGGTGTTCAGCACCCTCTACCTGAATCTGTGTTGCCTCGGCTTCCTGGCGCTGGCCTACTCCATCAAGGCCCGAGATCAGAAGGTGGTTGGTGACCTGGAAGCGGCCCGGCGTTTTGGCTCCAAAGCCAAGTGCTACAACATCCTGGCCGCGATGTGGACGCTGGTGCCGCCACTGCTGCTCCTGGGGCTGGTGGTGACTGGTGCCCTGCACCTGGCCCGGCTGGCCAAGGACTCTGCCGCCTTCTTCAGCACCAAGTTTGATGACGCGGACTATGAC
IFITM5	Guinea pig	ENSCPOG00000001418	ATGGACACCGCGTATCCCCGCGAGGACCCCCGGGCCCCCACGCCCAGCAAGGCCCGTGCCCACACAGCCCTCACACTGGGGGCCCCGCACCCCCCACCTGACCACCTGATCTGGTCAGTGTTCAGCACCCTCTATCTGAACCTGTGCTGCCTTGGTTTCCTGGCGCTGGCCTACTCCATCAAGGCCCGAGATCAGAAGGTGGTTGGCGACCTGGAAGCGGCGCGGCGTTTTGGCTCCAAGGCCAAGTGCTACAACATCCTGGCCGCGATGTGGACGCTGGTGCCGCCCCTGCTGCTCCTGGGGCTGGTGGTGACTGGTGCCCTGCACCTGGCCCGGCTGGCCAAGGACTCTGCCGCCTTCTTCAGCACCAAATTTGACGATGGGGACTATGAC
IFITM5	Horse	ENSECAG00000001962	ATGGACACTTCATATCCCCGTGAGGACCCCCGGGCTCCATCATCCCGCAAGGCTGATGCTGCAGCCCACACAGCCCTCTCCATGGGAACACCTGGCCCTACACCAGATCACATGCTCTGGTCTGTCTTCAGCACGATGTACCTGAATCTGTGCTGCCTTGGATTCCTGGCGCTGGTCCACTCTGTCAAGGCCCGAGACCAGAAGATGGCTGGGAACTTGGAGGCTGCAAGGCAGTATGGCTCCAAAGCCAAGTGCTACAACATCCTGGCTGCAATGTGGACATTGGTGCCCCCATTGCTGCTCCTGGGACTGGTGGTGACTGGCGCCTTGCACCTGTCCAAGTTAGCCAAAGACTCTGCGGCTTTCTTCAGCACCAAGTTTGATGAGGAGGACTATAAC
IFITM5	Human	ENST00000382614	ATGGACACCGCGTATCCCCGCGAGGACCCCCGGGCCCCCACGCCCAGCAAGGCCGGTGCCCACACAGCCCTCACGCTGGGGGCCCCGCACCCCCCGCCTGACCACCTGATCTGGTCGGTGTTCAGCACCCTCTACCTGAACCTGTGTTGCCTCGGCTTCCTGGCGCTGGCCTACTCCATCAAGGCCCGAGATCAGAAGGTGGTTGGTGACCTGGAAGCGGCCCGGCGTTTTGGCTCCAAAGCCAAGTGCTACAACATCCTGGCCGCGATGTGGACGCTGGTGCCGCCACTGCTGCTCCTGGGGCTGGTGGTGACTGGTGCCCTGCACCTGGCCCGGCTGGCCAAGGACTCTGCCGCCTTCTTCAGCACCAAGTTTGATGACGCAGACTATGAC
IFITM5	Macaque	ENSMMUG00000004626	ATGGACACTTCATATCCCCGTGAGGACCCCCGGGCCCCATCATCCCGCAAGGCTGATGCTGCAGCCCACACGGCCCTCTCTGTGGGGACACCCGGCCCTACGCCAGACCATATGCTCTGGTCTGTCTTCAGCACGCTGTACCTGAATCTGTGCTGCCTTGGTTTCCTGGCGCTGGTCCACTCTGTCAAGGCCCGAGACAAGAAGGTAGCCGGGGACCTGGAGGCTGCAAAGCAGTATGGCTCCAAAGCCAAGTGCTACAACATCCTGGCTGCAATGTGGACACTGGTGCCCCCATTGCTGCTCCTGGGACTGGTGGTGACTGGCGCCTTGCACCTGTCCCGGCTAGCCAAAGACTCTGCGGCTTTCTTCAGCACCAAGTTTGATGAGGAGGACTATAAC
IFITM5	Mouse	ENSMUSG00000025489	ATGGATACCCATTACCCAAGGGAGGAGGATACCATCCTGAAAGGACCCAAGAAAACAGATTCCCCCAGTACTGTTATTACAATGGGAGCTCCAGCACCAATTAAGGATCACTTGATCTGGTCCCTGTGTAACACGCTGTACCTGAACCTCTTCTGCCTGGGATTCATTGCACTGATCTACTCTATCAAGGTACGAGATCAGAAGGTGCAAGGAAACGAGCAGGCAGCACGGCGATACGCTAAGAAGGCGCACTGCTATAACATGCTGGCCACGGTGTGGAATGTCACCATCCCTGTGTTGCTCTTGGTGACACTGGTCATCGGCATTGTGCACCTATCACAAGTGGTGAATGGCATAATAGACTTCTTTGGGCTGCGAAGCAGTGACGATGACGAGAAG
IFITM5	Opossum	ENSMODG00000021181	ATGGACACATCTTACCCGCGTGAAGACTACTTGCCGATGACATCCCACAAGCAGGAACCATCCCCCACAGTCATCAAGGTTAGGCCTCCGGTGGTGCCAGACTACATGGTCTGGTCTATCTTCAACACGATCTACATGAACCTCTGCTGCCTCGGCTTTGTAGCCCTTACCTATTCTGTCAAGGCAAGGGATCAGAAGGTGGCTGGTGACCTGGAAGCTGCTCGTCGCTATGGCTCCAAAGCCAAATGCTACAATGTCCTTGCAACCTTGTGGAATGTGGTGGTGCCATTAGTGCTCATTGCTCTGGTAGTCACTGGTGTGCTCCACCTGTCCAAGCTGGCTCAAGAGTCCATGGACTACTTGGCTTTCAGGTTCCCTAATGAAGATGAAGAT
IFITM5	Orangutan	ENSPPYG00000002857	ATGGACACGGCATACCCCCGCGAAGACCCCCGGGCCCTGGCGCCCCGCAAGGCCGAGGGCGCCACCCACACAGCCCTCACGCTGGAGGCGCCGCGCCCCCAGCCAGACCACATGATCTGGTCGGTCTTCAGCACCCTCTACCTGAACTTGTGCTGCTTCGGCTTCCTGGCGCTGGCTCACTCCATCAAGGCCCGAGACCAGAAGGTGGCAGGGGACCTGGAGGCAGCCCGACGTCTTGGCTCCAGAGCCAAGTGTTACAACATCCTGGCTGCTATGTGGACGCTGGTGCCGCCACTCCTGCTGCTGGCCCTGGTGGTGACTGGTGCCCTGCACCTGTCGCGGCTGGCCAAGGGCTCCGCTGCCTTCTTCAGCACCAAGTTTGATGACGCAGACTATGAC
IFITM5	Platypus	ENSOANG00000004654	ATGGACACGTCGTACCCCGAGCCTCTGCCCATGACGCCTCGCGGCCCTGAGCCCGGCGCGGCCACCGTGATCCCTGTGGGCCCGCCGCGGCCCCCGGACCACCTGGTCTGGTCCGTCTTCAACACCCTGTACCTGAACCTGTGCTGCCTGGGCTTCCTGGCCTTGGCCTATTCCATCAAGGCCCGGGACCAGAAGGTGGCCGGAGACCTGGAAGCGGCGCAGCGCCTCGGCTCCAAGGCCAAGTGCTACAACATCCTGGCCACGGTGTGGACGCTGCTCCTGCCCCTGCTGCTCGTGGCGCTGGTGGTGACGGGAGCCCTGCACCTATCCCGCCTGGCCCAGGGCTCCATGAGCTACTTCAGCGTCAAGTTCCACGATGCGGATTATGAC
IFITM5	Rat	ENSRNOG00000014923	ATGGACACTTCATATCCCCGTGAGGACCCCCGGGCCCCATCATCCCGCAAGGCTGATGCTGCAGCCCACACGGCCCTCTCTGTGGGGACACCCGGCCCTACGCCACGAGACCATATGCTCTGGTCTGTCTTCAGCACGCTGTACCTGAATCTGTGCTGCCTTGGTTTCCTGGCGCTGGTCCACTCTGTCAAGGCCCGAGACAAGAAGGTAGCCGGGGACCTGGAGGCTGCAAAGCAGTATGGCTCCAAAGCCAAGTGCTACAACATCCTGGCTGCAATGTGGACACTGGTGCCCCCATTGCTGCTCCTGGGACTGGTGGTGACTGGCGCCTTGCACCTGTCCCGGCTAGCCAAAGACTCTGCGGCTTTCTTCAGCACCAAGTTTGATGAGGAGGACTAT…
IFITM5	Stickleback	ENSGACG00000003507	ATGGACAACCACTCGTACAACTTCCCCTCGGACTGCACGCCGCTCACCAACTGTAAGTCCGCCCGTAAGCCGGCCGGATCCACCGTGGTGAACATGGACGCCGGCAACAACCCTCCGCGCGACTATCTGGTCTGGTCGCTGTGCAACACCTTGTACGTCAACTTCTGCTGCCTGGGATTCATGGCGCTCGTCTACTCCATCAAGGCCAGGGACCAGAAGACTCAGGGCAACCTGCAGCTGGCCCAGGAGTGTTCCGACAAGGCCAAGTGGTACAACATCCTGGCAGGCGGCTGGAACCTGCTGATTCCACTTCTGGCCGTCGGGCTGCTCGTCCTCCTGCTCGTCCACCTGGGCTCCTCCCAGGGCTCGTTCGACTTTTTCGGAGAGGATGGCTTCCAA…
IFITM5	Tetraodon	ENSTNIG00000005679	ATGGACACATCCTATCCCCGGGAGGACTACCTGCCCATGACATCCCACAAGCGGGACTCATCTCCCACCACTGTCACCTCTGCACCGCCCGACCACCTCATCTGGTCCATCTTCAACACCATCTACATGAACTTCTGCTGCCTCGGCTTCGTGGCTCTTGCCTTCTCTGTCAAGGCACGGGACCGGAAGGTGGCAGGGGACGTGGAAGCTGCTCGGCGCTTCAGCTACAAAGCCCGCTGCTACAACGCGCTGGCCACAGCTGGCAGCGTGCTGCTGCCTATCCTGCTCACTGCTCTGGTGGTCACTGGTGTCCTCCACCTCTCCAAGCTCGCCCAGGACTCCGTGGGCTTCTTCAGCAACCAGTTCAGCACCAGCGATGATGAG
IFITM5	Turkey	ENSMGAG00000002529	ATGGACACCTCGTACCCGCGGGAGGAGCGGTCGCCCTCCAAGCGGTGGCCGCCCCCCGCCGCCCCCACGCCCGACCACCTGGTCTGGGCCATCTTCAACACCCTCTACATGAACTTCTGCTGCCTGGGCTTCGTGGCGCTCGCCTTCGCCGTCAAGGTACGGGAGCTCGACGTGGAAGCTGCTCGGCACTACAGCTCCAAGGCACGGTGCTACAACGCCCTGGCTACGGCAGGCAGCGTGGTGCTGCCACTCCTGCTCGGTGCCCTCATTGTCACCGGTGTCATCCACCTCTCCAAGCTGGCCCAGGAGTCTGTTGGCTTCTTCACCTACCAGTTCAGCGGGAGCGACGACGAC
IFITM5	Zebra finch	ENSTGUG00000006845	ATGGACACCTCGTACCCGCGGGAGGAGCGGTCGCCCTCCAAGCGGTGGCCGCCCCCCGCCGCCCCCACGCCCCGCGACCACCTGGTCTGGGCCATCTTCAACACCCTCTACATGAACTTCTGCTGCCTGGGCTTCGTGGCGCTCGCCTTCGCCGTCAAGGTACGGGAGCTCCGGGACGTGGAAGCTGCTCGGCACTACAGCTCCAAGGCACGGTGCTACAACGCCCTGGCTACGGCAGGCAGCGTGGTGCTGCCACTCCTGCTCGGTGCCCTCATTGTCACCGGTGTCATCCACCTCTCCAAGCTGGCCCAGGAGTCTGTTGGCTTCTTCACCTACCAGTTCAGCGGGAGCGACGACGACGACCAG
IFITM5	Zebrafish	ENSDARG00000091273	ATGGACACGGCGTATCCCCGCGAGGACCCCCGGGCCCCCACGCCCAGCAAGGCCGGTGCCCACACAGCCCTCACACTGGGGGCCCCGCACCACCCGCCTGACCACCTGATCTGGTCGGTGTTCAGCACCCTCTACCTGAACCTGTGTTGCCTCGGCTTCCTGGCACTTGCCTACTCCATCAAGGCCCGAGATCAGAAGGTGGTTGGTGACCTGGAAGCGGCCCGGCGTTTTGGCTCCAAAGCCAAGTGCTACAACATCCTGGCCGCGATGTGGACGCTGGTGCCGCCACTGCTGCTCCTGGGGCTGGTGGTGACTGGGGCCCTGCACCTGGCCCGGCTGGCCAAGGACTCTGCCGCCTTCTTCAGCACCAAGTTCGACGATGCGGACTATGAC
IFITM10 dataset
IFITM10	Anole lizard	ENSACAG00000009353	ATGGAGAACAAGAGCTGCAAAGGGGACACCCTGAGGCCCCCGGTCCAATGTAAACACTCTGTAGAGAAGAAGACGATGACTAATCCCACCACGGTGATTGAAATCTACCCAGACACCACCGAGGTGAACGATTACTATCTCTGGTCCATCTTCAACTTTGTATACCTCAATTTCTGCTGTCTGGGTTTCATTGCCTTGGCGTATTCTCTGAAAGTTCGAGACAAAAAACTCCTCAATGACCTGAATGGTGCTGTTGAAGATGCCAAGACGGCCCGTCTTTTTAACATTACCAGCTCGGCACTAGCCACCTTCTGTATCATTCTGGTCTTCATCTTCCTGCGATATCCACTTACTGACTAC
IFITM10	Chicken	ENSGALG00000020497	ATGGAGAGCAAGGGCTGCAAAGGGGACAGCCTGCGGCCGGCGGGCCCGTGCAAGCACTCGCCCACCACCGTCATCGAGATCTACCCCGACACCAGCGAGGTGAACGACTACTATCTCTGGTCCATCTTCAACTTCGTATACCTCAACTTCTGCTGCCTCGGCTTCATCGCTTTGGCCTATTCGCTGAAAGTCCGGGATAAGAAACTCCTCAATGACTTAAATGGTGCAGTGGAAGACGCCAAGACAGCCCGGCTTTTTAACATCACCAGCTCAGCCCTTGCCACCTTCTGCATCATCCTCATCTTCATCTTCCTGCGGTACCCCCTCACCGATTAC
IFITM10	Cow	ENSBTAG00000047996	ATGGCGCCCACCCTGTTCCCCATGAGCAGCAAGACAGACAGCGTGCGGGCTGCCGGTGCCCCCCCGGCCTGCAAGCACCTGCCCACGACCGTCATCGAGGTCTACCCAGACACCACGGTGAATGACTACTACCTCTGGTCCATCTTCAACTTCGTCTACCTCAACTTTTGCTGCCTGGGCTTCATCGCCCTGGCCTACTCCCTCAAGGTCCGGGACAAGAAGCTCCTCAACGACCTGAACGGGGCGGTGGAGGACGCCAAGACGGCACGGCTGTTCAACATCACGAGCTCCGCGCTGGCCGCCTCCTGCATCATCCTGGTCTTCATCTTCCTGCGGTACCCGCTCACCGACTAC
IFITM10	Dog	ENSCAFG00000010028	ATGGCGCCCACCCTGTTCCCCATGAGCAGCAAGACAGACAGCGTGCGGGCCTCTGGAGCCCCCCAGGCCTGCAAGCACCTCCCCACGACAGTCATCGAGGTCTACCCAGACACCACCGTCAACGATTACTATCTGTGGTCCATCTTCAACTTTGTCTACCTCAACTTCTGCTGCCTGGGCTTCATCGCACTGGCCTACTCCCTCAAAGTTCGGGACAAGAAGCTTCTCAACGACCTGAATGGAGCGGTGGAAGATGCCAAGACAGCCCGGCTGTTCAACATCACCAGCTCTGCCCTGGCAGCGTCCTGCATCATCCTTGTCCTCATCTTCCTGCGGTACCCACTCACCGACTAC
IFITM10	Frog	BLAST	ATGTGGCCTCCACCTCAGTGTAAACACACGCTGGAAAGGGAAAAGAAGAAGCCTCCCCCTGGCACGGCCTCTCCTGTTACGGTGATAGAGATATCCCCCGAGACGACAGTCAACGATTATTACCTGTGGTCCATCTTCAACTTTGTTTACCTGAACTTCTGCTGCCTGGGCTTCATTGCATTGGCCTATTCGCTCAAGGTGCGAGACAAGAAGCTGTTGAATGATCTCACTGGGGCTGTGGAAGATGCCAAGACGGCACGAGCCTTCAACATAACAAGCTCGGCACTGGCCACACTTTGTATTATTATCCTGCTGCTCTACCTGCGGTCCCCACCTGCTCACTAC
IFITM10-like1	Frog	ENSXETT00000063139	ATGAAGAAAACCATGAAAAGCAGTGGATCCCCTCAGCCTCCGGCCTATGACAACCAGCAAGAGACCAGAGAGTTTATGGTTCTCCCGTCACAACCACAGTCCACAGTGGTGAATATTCAGCCCTCTGAGGAGCCCCAAAAAGATCACCTGGTGTGGTCCATTTTCAATCTTGTCTACTGCAACTTCTGCTGCTTGGGATTGCTCGCTCTTCTGTTTTCTGTCAAGTCCCGGGATCGGAAGCAGTTCAGAGACACGAGTGGGGCCAAGCATTACGCCACCACATCCCGATCTCTCAACATCGCCACCACTGTCCTTAGCATCCTCTGTTTTCTCATCTTCATCATCCTTTATTTTGTCGGAATCTTCGCAATACGCCAC---------------------…
IFITM10-like2	Frog	BLAST	ATGGAGAACAGCAGTTATGGTCGGCAGCAGAACAGTGCTGGGTCGCCGCCTCTCTATGGCAGCCCCGGCTATGAGCCGCTCAGGGAAGAAATGAGTGGTGGTCCGGGGGTACAAGTACAGTCCACCATACTGACCATAGACTCGGACGGGCCCGTGAGGGATCACTTGGTCTGGTCCATATTTAATACCGTCTACTTCAACTTCTGCTGCCTGGGATTCTTTGCTTTGATCTTCTCTGTCAAGTCTCGAGATAGAAAGCTGATAGGAGACAGAAGTGGAGCCATGAGTTACGCGGGCACTGCCCGAGGACTGAACATCACTGCCACCATACTGACCATAGTCACATTTATTGTTTTAATCATCCTTTATCCGTATCCTAACAACCCCTGG
IFITM10-like3	Frog	ENSXETT00000014679	ATGGAGAACAGCAGTTATGGTCGGCAGCAGAACAGTGCTGGGTCGCCGCCTCTCTATGGCAGCCCCGGCTATGAGCCGCTCAGGGAAGAAATGAGTTACCGAGGTGGTCCGGGGGTACAAGTACAGTCCACCATACTGACCATAGACTCGGACGGGCCCCCTGTGAGGGATCACTTGGTCTGGTCCATATTTAATACCGTCTACTTCAACTTCTGCTGCCTGGGATTCTTTGCTTTGATCTTCTCTGTCAAGTCTCGAGATAGAAAGCTGATAGGAGACAGAAGTGGAGCCATGAGTTACGCGGGCACTGCCCGAGGACTGAACATCACTGCCACCATACTGACCATAGTCACATTTATTGTTTTAATCATCCTTGCGGTAACTGGAGTCATCACCGCA…
IFITM10-like4	Frog	ENSXETT00000044311	ATGTCCACGGAGAGCACTGATACCACTAATAAGCCTACTTCGTACATGATGGAGCCACCTCCTAGCTATGTCAATCAAGGATTTGACCCACCCAGGGGGGGAATGATTGGGTTTGCTAATGCCTCAGCTCCGCAAGTCCATACCACAGTGGTGAACATAATTCCTGGAGAATTGTCGATACGAGACCACTTGCCCTGGTCCGTTTTTAACACCTTTTACATGAACTTCTGCTGCCTGGGTTTCATTGCAGTTATTTTCTCTGTAAAGTCCCGGGATCGGAAGGTGATTGGAGACAGGATTGGAGCCATGAGCTACGGTTCTACTGCCCGTAATCTCAACATTGCCGCTACTATGTTCACCGTCATTACTATTATTATTGTGTTAATCATGTTACTTTCT…
IFITM10-like1	Fugu	ENSTRUG00000016228	ATGACGATGAATCCAGCCATGCAGCCCATGGAAAAAATTTCGATGCTTGGGCCCAGCGACGACTTCCCCGGAGGGCCTCCCGGAGCTCCATATCCATCCACAGTAGTGAACATCCCCGCCGAGCCGCCCAAGGACCATTTTATCTGGTCCATCATCTGCTTTGCTTACCCCAACATCTTTTGCCTGGGACTGGCAGCTCTCATCTACTCTGTCAAGGCCAGAGACAGAAAGATGATGGGGGATATGAACGGGGCTCAGCACTATGCCTCCACCGCCCGCTGCCTCAACATCTTGTCCACTGTGCTGCTTGCTGTGTTTTTCCTCATTTTCTTAATCACAGTCATTGTTGTAGTTGTGCAGATAAAGCAGATGCAGACATTC
IFITM10-like2	Fugu	ENSTRUG00000016235	ATGGAAACAAATTTGATGCTTGTGCCCAGCGAAGGCTTCCCCAGAGGGCCTCCCGGAGCTCCATATCCATCCACAGTAGTGGACATCCCCGCCGAGCCGCCCGACCATTTCATCTGGTCCATCATCTGCTTTTCTTACTCCAACATCTTTTGCCTGGGACTGGCAGCTCTCATCTTCTCTGTCAAGGCCAGAGACAGAAAGATGATGGGGGATATGAACGGGGCTCAGCACTATGCCTCCACCGCCCGCTGCCTCAACATCGTGTCCACTGTGCTTGCTGTGTTTTTCCTCATTGTCTTAATCACAGTACCTGTGGAGATAAACAAGCAT
IFITM10-like3	Fugu	ENSTRUG00000016231	ATGCAGCCCAAAATTTCGATGCTTCCCAGCGACGACTTCCCCGGAGGGCCTCCCGGAGCTCCATATCCATCCACAGTAGTGAACATCCCCGCCGAGCCGCCCGACCATTTTATCTGGTCCATCATCTGCTTTGCTTACCCCAACATCTTTTGCCTGGGACTGGCAGCTCTCATCTACTCTGTCAAGGCCAGAGACAGAAAGATGATGGGGGATATGAACGGGGCTCAGCACTATGCCTCCACCGCCCGCTGCCTCAACATCTTGTCCACTGTGCTGCTTGCTGTGTTTTTCCTCATTTTCTTAATCACACAGATAAAGCAGATGCAGACATTC
IFITM10	Gorilla	ENSGGOG00000012643	ATGGCGCCCACACTGTTCCCCATGAGCAGCAAGACCGACAGCGTGCGAGCTGCCGGCGCGCCCCCCGCCTGCAAGCACCTACCCACGACCGTCATCGAGGTCTACCCGGACACCACCGTGAACGACTATTACCTGTGGTCCATCTTCAACTTCGTCTACCTCAACTTCTGCTGCCTGGGCTTCATCGCCTTGGCCTACTCCCTCAAAGTGCGAGACAAGAAGCTTCTCAATGACCTGAATGGAGCCGTGGAGGATGCAAAGACGGCCCGGCTGTTCAACATCACCAGTTCTGCCCTGGCAGCCTCCTGCATCATCCTCGTCTTCATCTTCCTGCGGTACCCCCTCACCGACTAC
IFITM10	Guinea pig	ENSCPOG00000019284	ATGGCTCCCACTCTGTTCCCCATGAGCAGCAAGACCGACAGTGTGCGGGCGACCGGTGCCCCTCAGGCTTGCAAGCACTTACCCACAACAGTCATCGAGGTCTACCCGGACACCACCGTGAACGACTACTACCTGTGGTCCATCTTCAACTTCGTCTACCTCAACTTCTGCTGCCTGGGCTTTATCGCATTGGCCTACTCCCTCAAAGTTCGGGACAAGAAGCTCCTTAATGACCTGAATGGGGCAGTGGAAGATGCCAAAACAGCTCGGCTGTTCAACATCACCAGCTCGGCGCTGGCAGCCTCCTGCATCATCCTGGTCTTCATCTTCCTGCGGTACCCACTCACTGACTAC
IFITM10	Human	ENST00000340134	ATGGCGCCCACACTGTTCCCCATGAGCAGCAAGACCGACAGCGTGCGGGCTGCCGGCGCGCCCCCTGCCTGCAAGCACCTACCCACGACCGTCATCGAGGTCTACCCGGACACCACCGTGAACGACTATTACCTGTGGTCCATCTTCAACTTCGTCTACCTCAACTTCTGCTGCCTGGGCTTCATCGCCTTGGCCTACTCCCTCAAAGTGCGAGACAAGAAGCTTCTCAATGACCTGAATGGAGCCGTGGAGGATGCAAAGACGGCCCGGCTGTTCAACATCACCAGTTCTGCCCTGGCAGCCTCCTGCATCATCCTCGTCTTCATCTTCCTGCGGTACCCCCTCACCGACTAC
IFITM10	Macaque	ENSMMUG00000003873	ATGGCGCCCACACTGTTCCCCATGAGCAGCAAGACCGACAGCGTGCGGGCCACCGGCGCGCCCCCGGCCTGCAAGCACCTACCCACGACCGTCATCGAGGTCTACCCGGACACCACCGTGAACGACTATTACCTATGGTCCATCTTCAACTTCGTCTACCTCAACTTCTGCTGCCTGGGCTTCATCGCCTTGGCCTACTCCCTCAAAGTGCGAGACAAGAAGCTTCTCAATGACCTGAATGGAGCCGTGGAGGATGCAAAGACGGCCCGGCTGTTCAACATCACCAGCTCTGCCCTGGCAGCCTCCTGCATCATCCTCGTCTTCATCTTCCTGCGGTACCCCCTCACCGACTAC
IFITM10	Marmoset	ENSCJAG00000018403	ATGGCGCCCACACTGTTTCCCATGAGCAGCAAGACCGACAGCGTTCGGGCTGCCGGCGCCCCCCCGGCCTGCAAGCACCTCCCCACGACCGTCATCGAGGTCTACCCGGACACCACCGTGAACGACTATTACCTGTGGTCCATCTTCAACTTTGTCTACCTCAACTTCTGCTGCCTGGGCTTCATCGCCTTGGCCTACTCTCTCAAAGTGCGAGACAAGAAGCTTCTCAATGACCTGAATGGAGCCGTGGAGGATGCAAAGACCGCCCGGCTGTTCAACATCACCAGCTCTGCCCTGGCAGCCTCCTGCATCATCCTCATCTTCATCTTCCTGCGGTACCCACTCACCGAC
IFITM10	Medaka	ENSORLG00000016164	ATGTCAAGAAGACGTCAGACGGAGGAAGTCAAACCTCAAAGGCTGCCACGGAGTTCTGGAGCACGCACACACTTGGAACTGCTGCCAAGTCAAGCTGAGCCCCCAAAGGACCACATCATCTGGTCCCTCTGCTGCTTTTTGTACTCCAACCCACTGTGCCTGGGACTGGCAGCTCTCATCTTCTCCATCAAGTCCAGAGACCGGAAGGTAGTCGGAGACCTCGAAGGCGCCCGTCACTACGGCAACACTGCTCGCTGTCTCAACATTGCAGCAACCATCATAGTGTGCCTCACAGTTATCATTGCCATTATTGTCGTTGCTGTTATTATAAGTCAAATATCAAATAGATACACT
IFITM10-like1	Medaka	ENSORLG00000001737	ATGAATTCTTACCCAAATTCTGCCCAGGATATTCCAATGAAGCCACAGCATGTGGGACAGCTTCATACCACCACAGCTGCAGGTCACAACACCATTGTCCTCCAAACTGAGCCCCCGGACCACATCATCTGGTCCCTCTGCAGCTTTTTTTACTTCAACCCACTGTGCCTGGGACTGGCAGCTCTCATCTTCTCCATCAAGTCCAGAGACCGGAAGGTAGTCGGAGACCTGGAAGGCGCCCGTCACTAC
IFITM10	Mouse	ENSMUSG00000045777	ATGGCACCCACTCTGTTTCCTATGAGCAGCAAGACTGACAGCGTTCGGGCATCGGGTGTCCCGCAAAAGACGATGCCCACCACAGTCATCGAGGTCTACCCGGACACTACGGTGAACGACTACTATCTGTGGTCCATCTTCAACTTCGTCTACCTCAACTTCTGTTGCCTGGGCTTCATTGCTCTGGCCTACTCCCTCAAAGTTCGGGACAAGAAGCTCTTGAATGACCTGAATGGAGCTGTGGAGGATGCCAAGACAGCACGGCTGTTTAACATCACCAGTTCTGCTCTGGCAGCCTCCTGCATCATCCTTATCTTCATTTTCCTGCGGTACCCACTCACTGACTAC
IFITM10	Opossum	ENSMODG00000019316	ATGGAGGCCAAGAGCTGCAAGGCGGACAGCGTGCGGACGGCGGCGGGCTCGGGGCCGGGCAAGCACTCGGCCGAGAAGAAGACGATGACCAACCCGGCGACGGTCATCGAGATCTACCCCGACACCACGGAGGTCAACGACTACTACCTGTGGTCCATCTTCAACTTCGTCTACCTCAACTTCTGCTGCCTGGGCTTCATCGCCCTGGCCTACTCCCTGAAGGTCCGGGACAAGAAGCTCCTGAATGATTTGAACGGGGCCGTGGAAGACGCCAAGACGGCCCGGCTGTTCAACATCACCAGCTCGGCTCTGGCCGCCTTCTGCCTCGTCCTCATCTTCATCTTCCTGCGGTACCCCCTCAACGACTACTGA---------------------------…
IFITM10	Orangutan	ENSPPYT00000003498	ATGGCGCCCACACTGTTCCCCATGAGCAGCAAGACCGACAGCGTGCGGGCTGCCGGCGCGCCCCCCGCCTGCAAGCACCTACCCACGACCGTCATCGAGGTCTACCCGGACACCACCGTGAACGACTATTACCTGTGGTCCATCTTCAACTTCGTCTACCTCAACTTCTGCTGCCTGGGCTTCATCGCCTTGGCCTACTCCCTCAAAGTGCGAGACAAGAAGCTTCTCAATGACCTGAATGGAGCCGTGGAGGATGCAAAGACGGCCCGGCTGTTCAACATCACCAGTTCTGCCCTGGCAGCCTCCTGCATCATCCTCGTCTTCATCTTCCTGCGGTACCCCCTCACCGACTAC
IFITM10	Rat	ENSRNOG00000020164	ATGGCACCCACCCTGTTTCCTATGAGCAGCAAGACAGACAGCGTTCGGGCATCGGGTGTCCCGCAAGCCTGCAAGCACTTACCCACAACAGTCATCGAGGTCTACCCCGACACCACAGTGAACGACTACTATCTGTGGTCCATCTTCAACTTCGTCTACCTCAACTTCTGTTGCCTGGGCTTCATTGCTCTGGCCTACTCCCTCAAAGTTCGGGACAAGAAGCTCCTAAATGACCTGAATGGAGCCGTGGAGGATGCCAAGACAGCACGGCTGTTTAACATCACCAGTTCTGCATTGGCAGCCTCCTGCATCATCCTCATCTTCATTTTCCTGCGGTACCCGCTCACTGACTAC
IFITM10	Turkey	ENSMGAG00000008499	ATGGAGAGCAAGGGCTGCAAAGGGGACAGCCTGCGGCCGGCGGGCCCGTGCAAGCATTCGGTGGAGAAGAAGACCATGACCAACCCCACCACCGTCATCGAGATCTACCCCGACACCAGTGAGGTGAACGACTACTATCTCTGGTCCATCTTCAACTTCGTATACCTCAACTTCTGCTGCCTCGGCTTCATCGCTTTGGCCTATTCGCTGAAAGTCCGGGATAAGAAACTCCTCAATGACTTAAATGGTGCAGTGGAAGATGCCAAGACAGCCCGGCTTTTTAACATCACCAGCTCAGCCCTTGCCACCTTCTGCATCATCCTCATCTTCATCTTCCTGCGGTACCCCCTCACTGATTAC
IFITM10	Zebra finch	ENSTGUG00000009454	ATGGAGAGCAAGAGCTGCAAAGGGGACAGCCTGCGGCCAGCGGTCCCGTGCAAGCACTCGGTGGAGAAGAAGACGATGACCAACCCCACCACTGTCATCGAAATCTACCCTGACACCACTGAGGTGAACGACTACTATCTCTGGTCCATCTTCAACTTTGTATACCTCAACTTCTGCTGCCTCGGCTTCATCGCCTTGGCCTATTCATTGAAAGTCCGAGATAAGAAACTGCTCAATGACTTAAATGGAGCAGTTGAAGATGCCAAGACAGCCCGGCTTTTTAACATCACCAGCTCAGCCCTTGCCACCTTCTGTATCATCCTGATCTTCATCTTCCTGCGATACCCTCTCACTGACTAC
IFITM10	Zebrafish	ENSDARG0000009330	ATGCAGAGCTACCCGCTTAGAGGAAACCCAATGCAGGATGACAAAACCGGTCAGCCAGTGGTTGTGTCCATGCCTGCACAAAAATTAGATGATGATATCATTTTTTCCACATTCAATTTTCACTACTGCAACCCTTGTTGTCTTGGGTTTGGAGCCTTTTACAACTCAGTGAAGGCCAGAGACCGCAGATTGCTTGGAGACTATGCATCAGCGAGCACGTAC
IR-IFITM dataset
IFITM-like1	Cow	ENSBTAG00000019018	ATGAACCGCACATCCCAGCTCTTACTCACTGGGGCCCACGGGGCGGTGCCCCCAGCCTATGAGGTGCTCAAGGAGGAGCACGAGGTGGCCGTGCTGGGGGCGCCCCAGAGCCAGGCGCCCCTGACGACCACGGTGATCAACATCCGCAGCGACACCGCCGTGCCCGACCACATCGTGTGGTCCCTGTTCAACACCATCTTCATGAACTGGTGCTGCCTGGGCTTCGTGGCATTCGCCTACTCTGTGAAGTCTAGGGACCGGAAGATGGTCGGCGACATCACTGGGGCCCAGAGCTACGCCTCCACCGCCAAATGCCTGAACATCTGCTCCCTGGTCCTGGGCATCCTTCTGACTGTCGTCCTCATCGTCCTCGTGTCCACCGGCTCCCTGATGATCGTT…
IFITM-like2	Cow	ENSBTAG00000019017	ATGATCAAGGAGGAGCACGAGGTGGCCGTGCTGGGGGCGCCCCAGAGCCAGGCGCCCCTGACGACCACGGTGATCAACATCCGCAGCGACACCGCCGTGCCCGACCACATCGTGTGGTCCCTGTTCAACACCATCTTCCTGAACTGGTGCTGCCTGGGCTTCGTGGCATTCGCCTACTCTGTGAAGTCTAGGGACC
IFITM-like3	Cow	ENSBTAG00000019015	ATGAACCGCACATCCCAGCTCTTACTCACTGGGGCCCACGGGGCGGTGCCCCCAGCCTATGAGGTGCTCAAGGAGGAGCACGAGGTGGCCGTGCTGGGGGCGCCCCAGAGCCAGGCGCCCCTGACGACCACGGTGATCAACATCCGCAGCGACACCGCCGTGCCCGACCACATCGTGTGGTCCCTGTTCAACACCATCTTCATGAACTGGTGCTGCCTGGGCTTCGTGGCATTCGCCTACTCTGTGAAGTCTAGGGACCGGAAGATGGTCGGCGACATCACTGGGGCCCAGAGCTACGCCTCCACCGCCAAATGCCTGAACATCTGCTCCCTGGTCCTGGGCATCCTTCTGACTGTCGTCCTCATCGTCCTCGTGTCCCTGATGATCGTTCAGGCAGTC…
IFITM-like4	Cow	ENSBTAG00000031905	ATGAACCGCACATCCCAGCCCTTGTTCACTGGGGCCCACGGGGCGGTGCCCCCAGCCTATGAGGTGCTTAAGGAGGAGCACGAGGTGGCCGTGCTGGGGGCGCCCCAGAGCCAGGCGCCCCTGACGACCACGGTGATCAACATCCGCAGCGACACCGCCGTGCCCGACCACATCGTGTGGTCCCTGTTCAACACCATCTTCATGAACTGGTGCTGCCTGGGCTTCGTGGCATTCGCCTACTCTGTGAAGTCTAGGGACCGGAAGATGGTCGGCGACATCACTGGGGCCCAGAGCTACGCCTCCACCGCCAAATGCCTGAACATCTGCTCCCTGGTCCTGGGCATCCTTCTGACTGTCGTCCTCATCGTCCTCGTGTCCACCGGCTCCCTGATGATCGTT…
IFITM-like5	Cow	BLAST	ATGAACCGCACATCCCAGCTCTTACTCACTGGGGCCCACGGGGCGGTGCCCCCAGCCTATGAGGTGCTCAAGGAGGAGCACGAGGTGGCCGTGCTGGGGGCGCCCCAGAGCCAGGCGCCCCTGACGACCACGGTGATCAACATCCGCAGCGACACCGCCGTGCCCGACCACATCGTGTGGTCCCTGTTCAACACCATCTTCATGAACTGGTGCTGCCTGGGCTTCGTGGCATTCGCCTACTCTGTGAAGTCTAGGGACCGGAAGATGGTCGGCGACATCACTGGGGCCCAGAGCTACGCCTCCACCGCCAAATGCCTGAACATCTGCTCCCTGGTCCTGGGCATCCTTCTGACTGTCGTCCTCATCGTCCTCGTGTCCACCGGCTCCCTGATGATCGTT…
IFITM-like6	Cow	ENSPTRG00000003111	ATGAACTGCACATCCCAGCCCTTATTCACTGGGGCACACGGTGTGGTGCCCCCAGCCTATGAGGTGCTCAAGGAGGAGCATGAGGTGGCCGTGCTGGGGGTTCCCCAGAGCCAGGCCCCCGTGACGACCACGGTGATCAACATCTGCAGCGAGACCTCTGTGCCCAACCACATTGTCTGGTTCCTGTTCAACACCATCTTCATGAACTGGTGCTGCCTGGGCTTCGTGGCATTCGCCTACTCTGTGGAGTCTAGGGACCGGAAGATGGTTGGTGACATCACTGGGGCCCAGAGGTACACCTCCACCGCCAAGTGCCTGAACATCTGTGCCCTGGTCCTGGGCCTCCTTCTGATTATCGTCCTCATCATCATGTCCATCGGCTCCCTGATGATTGTTCAA…
IFITM-like1	Elephant	ENSLAFG00000011110	ATGAACCATACTTCCCAACACTTCTTCCCGCACGCCGTCACCGGCTCGCTCTCAACCTATGAGACGCTCAAGGAGGAGCACGAGGGGGCCGCGCTGGGGGTACCCCACAACTCGGCGCCCATGACGTCCACCGTGATCAACATCCGCAGCGACACCTCCGTGCCGGACCATGTCGTCTGGTCCCTCTTCAACACGCTCTTCATGAACTTCTGCTGCCTGGGCTTCGTGGCCTTCGCCTACTCCGTGAAGTCTAGGGACCGGAAGATGGTGGGTGACTTGACGGGGGCCCAGAGCTACGCTTCCACCGCCAAATGCCTGAATATCACCGCCCTGGTCTTCAGCCTCCTGTTGGTCATCACTTTAATCATTGGTCTTATTACTCTCTTAATGAGGCTGCAC…
IFITM-like2	Elephant	ENSLAFG00000027556	ATGAACCATACTTCCCAACACTTCTTCCCGCACGCCGTCACCGGCTCGCTCTCAACCTATGAGACGCTCAAGGAGGAGCACGAGGGGGCCGCGCTGGGGGTGCCCCTCGGCCCGGTACCCCACAACTCGGCGCCCATGACGTCCACCGTGATCAACATCCGCAGCGACACCTCCGTGCCGGACCATGTCGTCTGGTCCCTCTTCAACACGCTCTTCATGAACTTCTGCTGCCTGGGCTTCGTGGCCTTCGCCTACTCCGTGAAGTCTAGGGACCGGAAGATGGTGGGCGACGTGACCGGGGCCCAGAGCTATGCGTCCACTGCCAAGTGCCTGAATATCATTGCCCTGGTCGTCAGCCTCCTACTGACCATCGGGTTCATCATTCTTTTAGCCACTGGT…
IFITM-like3	Elephant	ENSLAFG00000029182	ATGAACCATACTTCCCAACACTTCTTCCCGCACGCCGTCACCGGCTCGCTCTCAACCTATGAGACGCTCAAGGAGGAGCACGAGGGGGCCGCGCTGGGGGTACCCCACAACTCGGCGCCCATGACGTCCACCGTGATCAACATCCGCAGCGACACCTCCGTGCCGGACCATGTCGTCTGGTCCCTCTTCAACACGCTCTTCATGAACTTCTGCTGCCTGGGCTTCGTGGCCTTCGCCTACTCCGTGAAGTCTAGGGACCGGAAGATGGTGGGCGACGTGACCGGGGCCCAGAGCTATGCGTCCACTGCCAAGTGCCTGAATATCATTGCCCTGGTCGTCAGCCTCCTACTGACCATCGGGTTCATCATTCTTTTAGCCACTGGTGCGGTGGTGAGCCTC…
IFITM-like4	Elephant	ENSLAFG00000031586	ATGATCAAGGAGGGGCAAGAAGTGACTGTGGTGGGGGCACCCCACAATTCGGCACCCGTGATGTCCACTGTGATCAACATCCAGAGGGAGATCCCTGTGCCTGACCATGTCATCTGGTCCCTCTTCAACACACTTTTCCTGAACTGGTGCTGCCTGGGCTTCTTAGCCTTCGCCTTCTCAGTGAAGTCTAGG
IFITM-like1	Dog	ENSCAFT00000037327	ATGGCTCAAAGAGGAGCACAAGGTGCTGTACTCAGGGCACTCCAAAACTGGGCTCCTTGGATAACCACCATGATCAATATCCACAGTGAGTTGGCTGTGCCCAACCACATTATCTGGTCCCTGTTCAACACAATCCTCATAAACTTGTGCTGCCTGAGCTTTGTGGCATTGGCCTACTCCATGAAATCTAGGGACTGGAAGATGGTGGGTGACATGATTGGAGCCCAGGCCTATGCCTCCACCACCAAGTGTCTGAACATGTGGGCCCTGGTTTTAGGCCTCTTTCTGATCATTATGCTCATCATTATTCTCACCACTGGCCCACTGATAATTTTCCAAGCAATTTCAGAGATCATACAAGGTTATAGAGGCTACTAG
IFITM-like2	Dog	ENSCAFT00000010471	ATGATGCAGAACAAGGTGGACGTGCGGGGGGCCCCCCTGAGCACGGCTCCTGCGACGACCACGGTGATCAACGTCCCGGTGGAGACGGTCGTGCCCGACCACGTCGTCTGGTCCCTGTTCAACACCATCTTCCTGAACTGGTTCTGCCTGGGCTTCGTGGCCTTCGTCTACTCCGTGAAGGCCAGGGACCGGAAGATGGTGGGCGACCTGACCGGGGCGCAGAGCTTCGCCTCCACCGCCAGGTGCCTCAACATCTGGGCGCTGGTCCTGGGCCTCCTCCTGACCATCATATCCATTGTCCTTCTGGGCATGGCCTATGCCGCGGCCTACGGGGCCCTGTTACAGGCCATGCAGGAGAGCGGCCGCTACCACTAG
IFITM-like3	Dog	ENSCAFT00000010473	ATGGACCAAGACCAGTACAAGGTTCCTGAAACTGGAGCCCCCCAGAGCATGGTTCCCGTGACGACCACCGTGATCAACATCCGCAGTGACACGGTCGTGCCCGACCACATCGTCTGGTCCCTGTTCAACACTGTCTTCATGAACTGGTGTTGCCTGGGCATCGTGGCCTTCGCCTACTCCGTGAAGGCCAGGGACCGGAAGATGGTGGGCGACCTGACCGGGGCGCAGAGCTTCGCCTCCACCGCCAGGTGCCTCAACATCTCGGCCTTGGTCGTGGGCATCATCCTGGGCATCATATCCATTGTCCTTCTGAGAATAGCCTTTGGCGCGGCCTACTGGGCCCTGTTACAGGTCATGCAGGAGAGGAGTCGCTACCACTAG
IFITM-like4	Dog	BLAST	ATGGACCAAGACCAGTACAAGGTTCCTGAAACTGGAGCCCCCCAGAGCATGGTTCCCGTGACGACCACCGTGATCAACATCCGCAGTGACACGGTCGTGCCCGACCACATCGTCTGGTCCCTGTTCAACACTGTCTTCATGAACTGGTGTTGCCTGGGCATCGTGGCCTTCGCCTACTCCGTGAAGGCCAGG
IFITM-like5	Dog	BLAST	ATGGACCAAGACCAGTACAAGGTTCCTGAAACTGGAGCCCCCCAGAGCATGGTTCCCGTGACGACCACCGTGATCAACATCCGCAGTGACACGGTCGTGCCCGACCACATCGTCTGGTCCCTGTTCAACACTGTCTTCATGAACTGGTGTTGCCTGGGCATCGTGGCCTTCGCCTACTCCGTGAAGGCCAGG
IFITM-like6	Dog	BLAST	ATGCTGCAGCACACGAGCCCAGGGAGAATCCCAGATGGCAGCCCCAAGGGGCGCGGGACCCACGACCACCAGATGATGCAGAACAAGGTGGACGTGCGGGGGGCCCTCCTGAGCACGGCTCCTGCGACAACCACGGTGATCAACGTCCCGGAGGAGACGGTCGTGCCCGACCATGTCGTCTGGTCCCTGTTCAACACCATCTTCCTGAACTCGTTCTGCCTGGGCTTCGTGGCCTTCGTCTACTCCGTGAAGGCCAGGGACCGGAAGATGGTGGGCGACCTGACCGGGGCGCAGAGCTTCGCCTCCACCGCCAGGTGCCTCAACATCTGGGCACTGGTCCTGGGCATCATATCCATTGTCCTTCTGGGCATGGCCTATTACGGGGCCCTGTTACAGGTC…
IFITM-like1	Horse	ENSECAG00000024557	ATGGGTATCCCCCCGACCTATGAGATGCTCAAGGAGGGGCATGAGGTGTCCGTGCTGGGGGCACCCCAGAGCTCAGCTCCCATGACAACCACCGTGATCAACATGCGCAGTGACACCTCTGCGCCCAACCACATCGTCTGGTCCCTGTTCAACACGCTTTTCACATACTGGTGCTGCCTGGGCTTCGTGGCCTTCACCTACTCCGTGAAGTCTAGG
IFITM-like2	Horse	ENSECAG00000001514	ATGATCAAGGAGGAGCATGAGGTGTCCGTGCTGGGGGCACCCCAGAGCTCAGCTCCCATGACGACCACCGTGATCAACATCCACAGTGACACCTCCGTGCCCGACCACATCGTCTGGTCCCTGTTCAACACGCTCTTCATGAACTGGTGCTGCCTGGGCTTCGTGGCCTTCGCCTACTCCGTGAAGTCTAGG
IFITM-like3	Horse	ENSECAG00000000968	ATGAACCGCAGTTTCCAGACCTTTGTCAGTGGCGCCCACACTGGTGTCCCCCCGACCTATGAGATGCTCAAGGAGGAGCATGAGGTGTCCGTGCTGGGGGCACTCCGGAGCTCAGCTCCCGTGACGACCACCGTGATCAACATCCACAGTGACACCTCCGTGCCCGACCACATCGTCTGGTCCCTGTTCAACACGCTTTTCACATACTGGTGCTGCCTGGGCTTCGTGGCCTTCGCCTACTCCGTGAAGTCTAGGGACCGGAAGATGGAGGGCGACGTGACTGGGGCCCAGAGCTATGCGTCCACTGCCAAGTGCCTGAACATCGCTGCCCTGGTCATGGGCCTCCTCGTGATCATTACATTCTTCATTATTTCTTGCCTCTGGCTGACTGATCTTTTT…
IFITM-like4	Horse	ENSECAG00000000910	ATGAACCGCACTTTCCAGACCTTTGTCAGTGGCGCCCACACTGGTGTCCCCCCGACCTATGAGATGCTCAAGGAGGAGCATGAGGTGTCCGTGCTGGGGGCACCGCAGAGCTCAGCTCCCGTGACGACCACCGTGATCAACATCCACAGCGAGACGTCTGTGCCCGACCACATCGTCTGGTCCCTGTTCAACACGCTCTTCATGAACTGGTGCTGCCTGGGCTTCGTGGCCTTCGCCTACTCCGTGAAGTCTAGGGACCGGAAGATGGTGGGCGACGTGACTGGGGCCCAGAGCTATGCGTCCACTGCCAAGTGCCTGAACATCTGGGCCCTGGTCTTGGGCCTCTTTCTGAGCACTGGATTCATCGTTCTTATGGGATTTACCTGCCTGACACTCTAC…
IFITM-like1	Tree shrew	BLAST	ATGAACCACGCTTCCCAAACCTCCTTCACTCGCGCCAGCGCCGGCTCTCCCCCGAACTATGAGATGCTCAGGGAAGAGCACGAGGTGTCTGTGCTGGGGGTGCCCCCGCCCACGGTTCCAGTGACGTCCACCGTGATCAACATCCGCAGCGAGACCTCGGTGCCCCACCACGTGGTCTGGTCCCTGTTCAACACGGTCTTCATGAACTACTGCTGCCTGGGCTTCATCGCGTTCGCCTACTCCCTGAAGTCTAGGGACAGGAAGATGGTGGGCGACGTGATTGGGGCCCAGAACTACGCCTCTACCGCCAAGTGCCTGAACATCTTTGCCCTGGTCATCGACATTATTCTGACCGTCATGTTCATCATCCTTTGCATCGCGGCTCCAGTAATAATTGCA…
IFITM-like2	Tree shrew	BLAST	ATGAATCATATCAGCAATTATTACTGGAGCCGCGGTGCAAAGGATGATGAACATGATGGTCAGAATGATGCCGATGACCAGAGCGAAGATGTTCAGGCACTTGGCGGTCGAGGCGTAGTTCTGTCCACCACCGTGATCAACATCCGCAGCGAGACCTCGGTGCCCCACCACGTGGTCTGGTCCCTGTTCAACACGGTCTTCATGAACTACTGCTGCCTGGGCTTCATCGCGTTCGCCTACTCCCTGAAGTCTAGGGACAGGAAGATGGTGGGCGACGTGATTGGGGCCCAGAACTACGCCTCTACCGCCAAGTGCCTGAACATCTTTGCCCTGGTCATCGACATTGTGGTTACATCGCTGGACTCCTACATGGCTGAATGCAGTTTGAGGTCTGGACCT…
IFITM-like3	Tree shrew	BLAST	ATGAACCATGGTTCCCAAACCTTCCTCACTCGCGCCAGCACCGGCTCTCCCCCAAACTATGAGATGTTCAAGGAAGAGCACGAGGCGTCTGTGCTGGGGGCACCCCCGCCCGCGTCTCCTGTGGCGCCCACCGTGATCAACATCCGCAGCGAGACCTCGGTGCCCGATCATGTGGTCTGGTCCCTGTTCAACACGGTCTTCATGAACTACTGCTGCCTGGGCTCCATCGCGTTTGCCTACTCCGTGAAGTCTAGGGACAGGAAGATGGTGGGCGACGTGATCGGGGCCCAGACCTACGCCTTGACCGCCAAGTGCCTGAACATCTTCGCCCTGGTCCTCGGCATCATTCTGACCGTCATGTTCATCATCCTTTCACCGCGGCTCCAG
IFITM-like4	Tree shrew	BLAST	ATGAACCATGCTTCCCAAACCTTCTTCCCTCACGCCAGCACCGGCCCTCCCCCAAACTATGAGATGCTCAAGGAAGAGTACGAGGCGTCTGTGCTGGGGGCGTCCCGGCCCGCAGCTCCAGTGACGTCCACCGTGAACAACATCTGCAGGGAGACCTCAGTGCCCACCCATGTGGTCTGGTCCCTGTTCAACATGATCTTCATGAACTACTGCTGCCTGGGCTTCATCATGTTCGCCTACTCCGTGAAGTCTAGGGACAGGAAGATGGTGGGCGACGTGATCGGGGCCCAGAACTACGCCTCCACCGCCAAATGCCTGCACATCTTCGCCCTGGTCCTCGGCATCATTTTGATTGTCATATTCATCATCCTTTGCACTGCGGCTCCAGTAATAATTGCA…
IFITM-like1	Rabbit	ENSOCUG00000022364	ATGAGCAACGTTTCCAAAACCTTCTTCTCCACGGCCAGCACCAGCCGCACCCCAAACTATGAGGAGCTCAGAGAGGAGCACCAGATAGCAGTGCTGGGGGCCCCGCACTCGGCGGCCGTGGCCTCCACCGTCATCAACGTCCACAGCGAGGTCTCCGTGCCCGACCACGTGGTCTGGTCCCTGTTCAACACGCTCTTCATGAACTGGTGCTGCCTGGGCTTCGTGGCGTTCGCCTACTCCGTGAAGGCCAGGGACAGGAAGATGGTGGGCGACGTGACCGGGGCCCAGGCCTACGCCTCCACTGCCAAGTGCCTGAACATCTGTGCGCTGATCGGCAGCCTCCTCCTGACCGTGGTAGCCATCGTCGTCATCTCGGCTGCCATCTTCCACGCCATTTCT
IFITM1	Rat	ENSRNOG00000004273	ATGCCCAAGGAACAGCAAGAGGTGGTTATCCTGGGAGGACCCCACACCTCAACTTCTGCGACAACCACCACAATCAACATGCCTGCTGAGATCTCCACGCCTGACCACGTGGTCTGGTCCCTGTTCAATACGCTCTTCATGAACTTCTGCTGCCTGGGCTTCATAGCGTATTCCTACTCTGTGAAGTCTAGGGACAGGAAGATGGTGGGTGATGTGACTGGGGCCAAGACCTACGCCTCCACTGCCAAGTGCCTGAACATCAGCTCCGTGATTTTTACCATCCTCATGGCTATCCTCACGATCATTCTTTACGCCACTAAA
IFITM2	Rat	ENSRNOG00000014936	ATGAGCCACAATTCCCAAGCCTTCTTGCCCGCCAATGCCGGGCTTCCTCCAAGCTATGAGACAATCAAAGAGGAGTACGGGGTGACTGAGCTGGGGGAACCCAACAACTCAGCTGTCGTGAGGACCACCGTGATCAACATGCCCAGAGAGGTCTCTGTGCCTGACCATGTGGTCTGGTCCCTGTTCAATACGCTCTTCTTCAATGCCTGCTGCCTGGGCTTCATTGCCTATGCCTACTCTGTGAAGTCCAGGGACAGGAAGATGGTGGGCGATGTGATTGGAGCCCAGGCCTACGCCTCCACTGCCAAGTGCCTGAACATCAGCTCCCTGATCTTCAGTGTCCTCATGGTCATTATCTGCATCATCATTTTCTCTACCACCTCTGCGGTAGTCTTTCAG…
IFITM3	Rat	ENSRNOG00000015078	ATGAACCACACTTCTCAAGCCTTCGTGAACGCTGCCACTGGGGGACAACCCCCAAACTACGAAAGAATCAAGGAAGAATATGAGGTGTCTGAACTGGGGGCACCCCACGGATCGGCTTCTGTCAGAACTACCGTGATCAACATGCCCAGAGAGGTCTCTGTGCCTGACCATGTGGTCTGGTCCCTGTTCAATACGCTCTTCATGAACTTCTGCTGCCTGGGCTTCATTGCCTATGCCTACTCTGTGAAGTCTAGGGATCGGAAGATGGTGGGTGATATGACTGGAGCCCAGGCCTACGCATCCACTGCCAAATGCCTGAACATCAGCTCCCTGGTCCTCAGCATCCTCATGGTCATTATCACTATTGTTACTGTCGTCATCATTGCTCTTAATGCTCCT…
IFITM6	Rat	ENSRNOG00000036645	ATGGTTAAAGAGGATCCTGGCTCAGCTCCGGCGCCATCCACTGTGGTTTACATCAACAGTGACACTATCCAGCCAGATTATGTCGCCTGGTCCACATTCAGCACAATTTTCCTGAACAGCTGCTGCCTGGGTTTCATTGCCTATGTCTACTCTGTGAAGTCCAGG
IFITM7	Rat	ENSRNOG00000021674	ATGAACCACACTTCTCAAGCCTTCATTACCGCTGCCACTGGGGGACTACCCCCAAACTATGAAAGAATCGAAGAAGAATATGAGGTGGCCGAACTGGGGGCACCCCACAGATCAGCTTCTGTCAGAACTACCGTGTTCAACGTGCCCAGAGAGGTCTCTGTGCCTGACCATGTGGTCTGGTCCCTGTTCAATACGCTCTTCATGAACTTCTGCTGCTTGGGCTTCACTGCTTATGCCTACTCTGTGAAGTGTAGGGATCGGCAGATGGCGGGTGATGTGACTGGAGCCCAGGCCTACGCATCCACTGCCAAATGCCTGAACATCAGCTCCCTGGTCCTCAGCATCCTCATGGTCGTTACCACTATGGTTGCTGTTGCCATCATTGCTCTTAACACTCAT…
IFITM-like1	Rat	ENSRNOG00000042681	ATGAGCCACAATTCCCAAGCCTTCTTGCCCACAAATGCTGGGCTTTCTCCAAGCTATGAGACAGCAAAGAGGAGTACGGGGTTGACTGAGCTGGGGGAACCCCACAACTCAGCTGTTGTGAGGACCACCGTGATCAACATGCCCAGAGAGGTGTCTGTGCCTGACCCTGTGGTCTGGTCCCTGTTCAACACATTCTTCTTCAACTCCTGCTGCTTGGGCTTCATTGCCTCCGCGTACTCTGCAAAGTCCAGGGACAGGAAGATGGTGGACGACTTGATTGGAGCCCAGGCCTACACCTCCACTGCCACGTGCCTGGACATCAGCTCCCTGATCTTCAGCATCCTTGTGGTCGTTCTCAGCATCACTATGTCCCCTATCACCTCTTCCAGTCCTTTT
IFITM-like2	Rat	ENSRNOG00000042769	ATGATCAAAGAGGAGTACGGGGTGACTGGGCTGGGGGAACCCAACAGCTCAGCTGTTGTGAGGACCACCGCGATCAACATGTCCAGAGAGGTCTCTGTGCCTGACCATGTGATCTGGTCCCTGTTCACTGCACTCTTCTTCAATGCCTGCTGCCTGGGCTTGATTGCTTCCGCCTACTCTGTGAAATCCAGG
IFITM-like3	Rat	ENSRNOG00000026292	ATGAACCACCCTTCTCAAGTCTTTATTATTATTACCAGTGGGGGACAACCCCCAAACTATGAAAGAATCAAAGAGGAGTACGGGGTGACTGGGCTGGGGGAACCCCACAACTCAGCTATTGTGAGAACCACCATGATCAACATACCCAGAGAGGTCTCTGTGCCTGACCAGGTGGTCTGGTCCCTGTCCAACTCACTATTCTTGAATGGCTGCTGCCTGGGCTTCACTGTGGAATTCAAGGACAGGAAGAAGGTAGATGATGTGACTGGAGCCCAGGCCTATGCCCCTACTGGAAAGTACCAGAACGTCAGCTCCCCGATCGTCACATCCTTATGTATAACTGTAGCTAGAATTATCTTAACCATTTTTATTCTGAACAATCAGATTATTCGTTAT
IFITMrgd	Rat	ENSRNOG00000042995	ATGAACCACCCTTCTCAAGTCTTTATTATTATTACCAGTGGGGGACAACCCCCAAACTATGAAAGAATCAAGGAAGAATATGAGGTGGCTGAGCTAGGGGCACCCCATGGATTGTCTTCTGTCAGAACTACTGTGATCTACAAGCCCAGAGAGGTCTCTGTGCCTGACCATGTGGTGTGGTCTCGTCAATACACTCTTCATGAACTTCTGCTGCCCAGAGGCTTCACTGCCTATGACTACTCCGTGAAGTCTATGGACCGGAAGATGGTGAGTAATGTGACTGGAGCCCAAGCCTACGCCCCCACTACCAAGTGCCTGATCATCAGCACCCTGGTCCTCAGACTCATTATGGTCGTTATCACTATTGTTGCTGTCATCGTCATTGCTCTCATTGCTCAT
IFITM-like1	Guinea pig	ENSCPOG00000024893	ATGAACAACACGACCCAGACCTTCTTCTCCCAGGCCAATGTCAGCCTCTCCCCAAACTACGAGAGACTGCAGGAAGAACACGAGGTTTCTGTGCTTGGGGTCACCCATGGTCCGGTTCCCCCAACATCCACTGTGATCAACATCCGCAGCGACACTGCTGTGCCTGACCATGTGGTCTGGTCCCTCTTCAACACGATCTTCATGAACACGTGCTGCCTGGGCTTCATAGCTTTTGCCTACTCCATAAAGTCTAGGGACAGGAAGATGGTGGGCGATGTGATCGGGGCCCAGAGCTACGCCTCCACTGCCAAGTGCCTGAACATCAGCGCCCTGGTCTTGAGCATCATTCTGGTCATCAGCCTCATCTTTGTGTTTCAGTTGTTCACA
IFITM-like2	Guinea pig	ENSCPOG00000011175	ATGAACAACACGACCCAGACCTTCTTCTCCCAGGCCAATGTCAGCCTCTCCCCAAACTACGAGAGACTGCAGGAAGAACACGAGGTTTCTGTGCTTGGGGTCACCCATGGTCCGGTTCCCCCAACATCCACTGTGATCAACATCCGCAGCGACACTGCTGTGCCTGACCATGTGGTCTGGTCCCTCTTCAACACGATCTTCATGAACACGTGCTGCCTGGGCTTCATAGCTTTTGCCTACTCCATAAAGTCTAGGGACAGGAAGATGGTGGGCGATGTGATCGGGGCCCAGAGCTACGCCTCCACTGCCAAGTGCCTGAACATCAGCGCCCTGGTCTTGAGCATCATTCTGGTCATCAGCCTCATCTTTGTGTTTGTCTTCACCTCTGTGCAGTTGTTC…
IFITM-like3	Guinea pig	BLAST	ATGCCCAAGGAGGAGCATGAGGTGGCTACGCTGGGGGGACCCCATCGCTCAGCTCCTGAGACTACCACTGTGATCAACATCCACAGCGACACTGCTGTGCCTGACCATGTGGTCTGGTCCCTCTTCAACACAATCTTCATGAACATATGCTGCCTGGGCTTCATAGCCTTTGCCTTCTCCATAAAGTCTAGG
IFITM1	Mouse	ENSMUSG00000025491	ATGCCTAAGGAGCAGCAAGAGGTGGTTGTACTGGGGTCACCCCACATCTCAACTTCTGCGACAGCCACCACAATCAACATGCCTGAGATCTCCACGCCTGACCATGTGGTCTGGTCCCTGTTCAATACACTCTTCATGAACTTCTGCTGCCTGGGCTTCGTAGCCTATGCCTACTCCGTGAAGTCTAGG
IFITM2	Mouse	ENSMUSG00000060591	ATGAGCCACAATTCTCAAGCCTTCTTGTCCACCAATGCCGGGCTTCCTCCAAGCTATGAGACAATCAAAGAGGAGTACGGGGTGACTGAGCTGGGGGAACCCAGCAACTCAGCTGTTGTGAGGACCACCGTGATCAACATGCCCAGAGAGGTGTCGGTGCCTGACCATGTGGTCTGGTCCCTGTTCAATACACTCTTCTTCAACGCCTGCTGCCTGGGCTTCGTTGCCTATGCCTACTCTGTGAAGTCTAGGGACAGGAAGATGGTGGGCGATGTGGTTGGAGCCCAGGCCTACGCCTCCACTGCCAAGTGCCTGAATATCAGCTCCCTGATCTTCAGCATCCTTATGGTCATTATCTGCATCATTATTTTCTCTACCACCTCTGTGGTAGTCTTTCAG…
IFITM3	Mouse	ENSMUSG00000025492	ATGAACCACACTTCTCAAGCCTTCATCACCGCTGCCAGTGGAGGACAGCCCCCAAACTACGAAAGAATCAAGGAAGAATATGAGGTGGCTGAGATGGGGGCACCGCACGGATCGGCTTCTGTCAGAACTACTGTGATCAACATGCCCAGAGAGGTGTCGGTGCCTGACCATGTGGTCTGGTCCCTGTTCAATACACTCTTCATGAACTTCTGCTGCCTGGGCTTCATAGCCTATGCCTACTCCGTGAAGTCTAGGGATCGGAAGATGGTGGGTGATGTGACTGGAGCCCAGGCCTACGCCTCCACTGCTAAGTGCCTGAACATCAGCACCTTGGTCCTCAGCATCCTGATGGTTGTTATCACCATTGTTAGTGTCATCATCATTGTTCTTAACGCTCAA…
IFITM6	Mouse	ENSMUSG00000059108	ATGGTTAAGAGGGATCCTGACTCAGCTCCAGTGCCATCCACTGTGGTTTGCATCAACAGTGATGTTATCCAGCCGGATCACATTACCTGGTCTACATTTAACACAGTGTTCATGAATGGCTGCTGCCTGGGTTTCATTGCCTACATCTACTCGGTGAAGTCCAGG
IFITM7	Mouse	ENSMUSG00000065968	ATGGGCCCGGCGTTGCTGAGGAAGCTGCTCCATCTCTTCAATCTCCAGCACCTGAAAGCTCCCAAAAACCAAGAGATGCCTAAGGATCAGCATGAGGTGGTTGTAATGGGGACACCCCACACCTCAACTTCTTCGACAACCACCATAATCACCATGCCTGAGATCTCCAAGCCTGATTATGTGGTCTGGTCTCTGTTCAATACACTCTTCATGAACTTCTGCTGCCTGGGTTTCATAGCCTATGCCTACTCTGTGAAGTCTAGGGACAGGAAGATGGTGGGTGATATGACTGGGGCCCAGGCCTTCGCCTCCACTGCCAGGTGCCTGAACATCAGCTGCCTGATCCTCTCCGTCGTCATGGTCATCCTCTTCATCACTTTCTTTGCCAGAAGCTTCTAC…
IFITMac	Mouse	ENSMUSG00000090468	ATGCCTAAGGAGCAGCAAGAGGTGGTTTTACTGGGGTCACCCCACATCTCAACTTCTGCGACAGCCACCACAATCAACATGCCTGAGATCTCCACGCCTGACCATGTGATCTGGTCCCTGTTCAATACACTCTTCATGAACTTCTGCTGCCTGGGCTTCATAGCCTATGCCTACTCCGTGAAGTCTAAG
IFITM-like1	Mouse	ENSMUSG00000068631	ATGAGCCACAATTCTCAAGCCTTCTTGCCCACCAATGCCGGACTTCCTCCAAGCTATGAGACAATCAAAGAGGAGTACGGGGTGACTGAGCTGGGGGAACCCAACAACTCAGCTGCTGTGAGGACCACTGTGATCAACATGCCCAGAGAGGTGTCGGTGCCTGACCATGTGGCCTGGTCCCTGTTCAGTACACTCTTCTTCAACGCCTGCTGCCTGGGCTTCGCTGCCTATGCCTACTCTAGGGACAGGAAGATGGTGGGCGATGTGATTGGAGCCCAGGCCCACGCCTCCACTGCCAAGTGCCTGAATATCAGCTCCCTGATCTTCAGCATCCTTATGGTCATTATCTGCATCATTATTTTCTCTATCACCTCTGTG
IFITM1	Human	ENSG00000185885	ATGCACAAGGAGGAACATGAGGTGGCTGTGCTGGGGCCACCCCCCAGCACCATCCTTCCAAGGTCCACCGTGATCAACATCCACAGCGAGACCTCCGTGCCCGACCATGTCGTCTGGTCCCTGTTCAACACCCTCTTCTTGAACTGGTGCTGTCTGGGCTTCATAGCATTCGCCTACTCCGTGAAGTCTAGG
IFITM2	Human	ENSG00000185201	ATGAACCACATTGTGCAAACCTTCTCTCCTGTCAACAGCGGCCAGCCTCCCAACTACGAGATGCTCAAGGAGGAGCAGGAAGTGGCTATGCTGGGGGTGCCCCACAACCCTGCTCCCCCGATGTCCACCGTGATCCACATCCGCAGCGAGACCTCCGTGCCTGACCATGTGGTCTGGTCCCTGTTCAACACCCTCTTCATGAACACCTGCTGCCTGGGCTTCATAGCATTCGCGTACTCCGTGAAGTCTAGGGACAGGAAGATGGTTGGCGACGTGACCGGGGCCCAGGCCTATGCCTCCACCGCCAAGTGCCTGAACATCTGGGCCCTGATTTTGGGCATCTTCATGACCATTCTGCTCATCATCATCCCAGTGTTGGTCGTCCAGGCCCAGCGA
IFITM3	Human	ENSG00000142089	ATGAATCACACTGTCCAAACCTTCTTCTCTCCTGTCAACAGTGGCCAGCCCCCCAACTATGAGATGCTCAAGGAGGAGCACGAGGTGGCTGTGCTGGGGGCGCCCCACAACCCTGCTCCCCCGACGTCCACCGTGATCCACATCCGCAGCGAGACCTCCGTGCCCGACCATGTCGTCTGGTCCCTGTTCAACACCCTCTTCATGAACCCCTGCTGCCTGGGCTTCATAGCATTCGCCTACTCCGTGAAGTCTAGGGACAGGAAGATGGTTGGCGACGTGACCGGGGCCCAGGCCTATGCCTCCACCGCCAAGTGCCTGAACATCTGGGCCCTGATTCTGGGCATCCTCATGACCATTCTGCTCATCGTCATCCCAGTGCTGATCTTCCAGGCCTATGGA
IFITMac	Human	ENSG00000238168	ATGAACCACACTGTCCAAACCCTCTTCACTCCTGCCAACATCGGCCATCCCCCTAACTATGAGATGCTCAAGGAGGAGCAAGAGGTGGCTGTGCTGGGGGCACCCCACAACCCTGCTCCCCCAATGTCCACCGTGATCCCCATCCACAGCGAGAACTCCGTGCCCGACCATGTCGTCTGGTCCCTGTTCAACACCCACTTCATGAACTCCTGCTGCCTGGGCTTCATAGCATTGGCCTACTCCGTGAAGTCTAGGGACAAGAAGATGGTTGGCGACCTGATCAGGGCCCAGGCCTATGCCTTTACCGCCAAGTGCCTGAACATCTGGGCCCTGATTGTGCGCATCATTACGACCATTCTGCTCAGCATCATC
IFITM-like1	Human	ENSG00000236562	ATGAACTACACCGTCCAAACCTTCTTCACTCCCGCCAACAGCAGCCGTTCCCCTAACTATAAGATGCTCAAGGAGGAGCAAGAGGTGGCTGTGCTGGGGGCACCCCACAACCCTGCTCCCCTGACGTCCACCGAGACCTCTGTGACCGACCATGTCATCTGGTCCCTGTTTAACACCCTCTTCATGAACTCCTGCTGCCTGGGCTTCATAGCATTTGCCTACTCCGTGAAGTCTAGGGACAGGAAGATGGTTGACGACCTGAACAGGGCCCAGGCCTATGCCTCCACCGCCAAGCATGTGAACATCTGGGCCCTGACTGTGGGCATCCTCATGACCATTCTGCTCATCATCATCCCGGTGCTGACCTTCCAAATCTATCGA
IFITM-like2	Human	ENSG00000223722	ATGAACCACACTGTCCAAACCTTCTTCTCTCCTGTCAACAGCGGCCAGCCCCCCAACTATGAGATGCTCAAGGAGGAGCACAAGGTGGCTGTGCTGGGGGTGCCCCACAACCCTGCTCCCCCAACGTCCACCGTGATCCACATCCGCAGCAAGACCTCCGTGCCCCACCATGTCGTCTGGTCCCTGTTCAACACCCTCTTCATGAACCCCTGCTGCCTGGGCTTCATAGCATTTGCCTACTCCGTGAAGTCTAGGGACAGGAAGATGGTTGGCAACGTGACTGGGGCCCAGGCCTATGCCTCCACCACCAAGTGCCTGAACATCTGGGCCCTGATTTTGGGCATCCTCATGACCATTCTGCTCATCATCATCCCAGTATTAATCTTCCAAGCCCATAGA
IFITM-like3	Human	BLAST	ATGAACCACACTGCCCAAACCTTCTTCACTCCCGCCAACACCGGCTGCCCCCTAGACTATCAGATGCTCAAGTCCACCGTGATCCACATCCACAGCGAGACCTCTGTGCCCAACCATGTTGTCTGGTCCCTGTTCAACACCCTCTTCATGAACTCCTGCTGCCTGGGCTTCATAGCAGTCACCTACTCCATGAAGTCTAGGGACAGGAAGATGGTTGGCGACCTAACCGGGGGCCAGGCCTGTGCCTCCACCGCCAAGTGCCTGAACGTCTGGGCCCTGGTTCTGGGCATCCTCATGAGCATTCTGCTCATCTTCATCCCAGTGTTGATCTTTCAAGTCTATCAA
IFITM-like4	Human	BLAST	ATGAACCATACTTCCCAACACTTCTTCCCGCACGCCGTCACCGGCTCGCTCTCAACCTATGAGACGCTCAAGGAGGAGCACGAGGGGGCCGCGCTGGGGGTACCCCACAACTCGGCGCCCATGACGTCCACCGTGATCAACATCCGCAGCGACACCTCCGTGCCGGACCATGTCGTCTGGTCCCTCTTCAACACGCTCTTCATGAACTTCTGCTGCCTGGGCTTCGTGGCCTTCGCCTACTCCGTGAAGTCTAGGGACCGGAAGATGGTGGGTGACTTGACGGGGGCCCAGAGCTACGCTTCCACCGCCAAATGCCTGAATATCACCGCCCTGGTCTTCAGCCTCCTGTTGGTCATCACTTTAATCATTGGTCTTATTACTCTCTTAATGAGGCTGCAC…
IFITM-like5	Human	BLAST	ATGAACCACACTGTCCAAACCTTCTTCTCTCCTGTCAACAGCGGCCAGCCCCCCAACTATGAGATGCTCAAGGAGGAGCACAAGGTGGCTGTGCTGGGGGTGCCCCACAACCCTGCTCCCCCAACGTCCACCGTGATCCACATCCGCAGCAAGACCTCCGTGCCCCACCATGTCGTCTGGTCCCTGTTCAACACCCTCTTCATGAACCCCTGCTGCCTGGGCTTCATAGCATTTGCCTACTCCGTGAAGTCTAGGGACAGGAAGATGGTTGGCAACGTGACTGGGGCCCAGGCCTATGCCTCCACCACCAAGTGCCTGAACATCTGGGCCCTGATTTTGGGCATCCTCATGACCATTCTGCTCATCATCATCCCAGTATTAATCTTCCAAGCCCATAGA
IFITM1	Macaque	ENSMMUG00000013257	ATGCACAAGGAGGAGCACGAAGTGTCTGTGCTGGGGGCACCCCATAGCACCATCCTCCCAAGGTCCACCATGATCAACATCCAAAGCGAGACCTCCGTGCCCGACCATATCGTCTGGTCCCTGTTCAACACCATCTTCTTGAACTGGTGCTGCCTGGGCTTCATAGCATTCGCCTACTCCGTGAAGTCTAGGG
IFITM-like1	Macaque	ENSMMUG00000013255	ATGAACCGCACGGTCCAAACCGTCTTCTCTCCTGTCAACAGCGGCCAGCCCCCCAGCTATGAGATGCTCAAGGAAGAGCACAAGGTGGCTGTGCTGGGGGCGCCCCACAACCCTGCTCCCCCGACGTCCACCGTGATCCACATCCGCAGCGAGACCTCCGTGCCTGACCATGTTGTCTGGTCCCTGTTCAACACCCTCTTCATGAACCCCTGCTGCCTGGGCTTCATAGCATTCACCTACTCCGTGAAGTCCAGGGACAGGAAGATGGTTGGCGACCTGACTGGGGCCCAGGCCTATGCCTCCACCGCTAAGTGCCTGAACATCTGGGCCCTGATTTTGGGCATCCTCATGACCATTCTGCTCACTGTCATCCCAGTATTGATCTACCAAGCCCATCGA
IFITM-like2	Macaque	ENSMMUG00000029345	ATGAACCACACGGTCCAAACCTTCTTCTCTCCTGTCAACAGCGGCCAGCCTCCCAACTATGAGATGCTCAAGGAAGAGCATGAGGTGGCTATGCTGGGGGCGCCCCACAACCCTGCTCCCCCGACGTCCACCGTGATCCACATCCGCAGCAAAACCTCCGTGCCCGACCATGTCGTCTGGTCCCTGTTCAACACCCTCTTCATGAACCCCTGCTGCCTGCGCTTCATAGCGTTCGCCTACTCCGTGAAGTCTAGGGACGGGAAGATGGTTGGCGACCTGACTGGGGCCCAGGCCTATGCCTCCACCGCCAAGTGCCTGAACATCTGGGCCCTGATTTTGGGCATCCTCATGACCATTCTGCTCATTGTCGTCCCAGTATTGATCTTGCAAGCCCATCAA
IFITM-like3	Macaque	ENSMMUG00000030326	ATGAACCACACGGTCCAAACCTTCTTCTCTCCTGTCAATAGCGGCCAGCCCCCCAACTATGAGATGCTCAAGGAGGAGCATGAGGTGGCTGTGCTGGGGGCGCCCCACAACCCTGCTCCCCCGACATCCACCGTGATCCACATCCGCAGCGAGACTTCCGTGCCCGACCATGTCGTCTGGTCCCTATTCAACACCCTCTTCATGAACCCCTGCTGCCTGGGCTTCATAGTGTTTGCCTACTCCGTGAAGTCTAGGGACAGGAAGATGGTTGGTGACCTGACTGGGGCCCAGGCCTACGCCTCCACCGTCAAGTGCCTGAATATCTGGGCCCTGATTTTCGGCATCCTCATGACCATTCTGCTCATCGTCATCCCAGTATTGATCTTCCAAGCCTAC
IFITM-like4	Macaque	ENSMMUG00000031017	ATGAACCACACGGTCCAAACCGTCTTCCCTCCTGTCAACAGCGGCCAGCCCCCCAGCTATGAGATGCTCAAGGAAGAGCATGAGGTAGCTGTGCTGGGGGCGCCCCACAACCCTGCTCCCCCGATGTCCACCGTGATCCACATCCGCAGCGAGACCTCCGTGCCCGACCATGTTGTCTGGTCCCTGTTCAACACCCTCTTCATGAACACCTGCTGCCTGGGCTTCATAGCATTTGCCTACTCCGTGAAGTCTAGGGACAGGAAGATGGTTGGCGACCTGACTGGGGCCCAGGCCTATGCCTCCACCGCCAAGTGCCTGAACATCTGGGCCCTGATTTTGGGCATCCTCATGACCATTCCGCTCATTGTCATCCCGGTATTGATCTACCAAGCCCATCGA
IFITM-like5	Macaque	ENSMMUG00000013256	ATGAACCACACGGTCCAAACCTTCTTCTCTCCTGTCAACAGCGGCCAGCCTCCCAACTATGAGATGCTCAAGGAAGAGCATGAGGTGGCTATGCTGGGGGCGCCCCACAACCCTGCTCCCCCGACGTCCACCGTGATCCACATCCGCAGCAAAACCTCCGTGCCCGACCATGTCGTCTGGTCCCTGTTCAACACCCTCTTCATGAACCCCTGCTGCCTGCGCTTCATAGCGTTCGCCTACTCCGTGAAGTCTAGGGACGGGAAGATGGTTGGCGACCTGACTGGGGCCCAGGCCTATGCCTCCACCGCCAAGTGCCTGAACATCTGGGCCCTGATTTTGGGCATCCTCATGACCATTCTGCTCATTGTCGTCCCAGTATTGATCTTGCAAGCCCATCAA
IFITM-like6	Macaque	ENSMMUG00000032219	ATGAACCACACGGTCCAAACCTTCTTCTCTCCTGTCAACAGCGGCCAGCCTCCCAACTATGAGATGCTCAAGGAAGAGCACGATGTGGCTATGATGGGGGCGCCCCACAACCCTGCTCCCCCGACGTCCACCGTGATCCATATCCGCAGCGAGACCTCCGTGCCCGACCATGTTGTCTGGTCCCTGTTCAACACCCTCTTCATGAACCCCTGCTGCCTGGGCTTCATAGCATTTGCCTACTCCGTGAAGTCTAGGGACAGGAAGATGGTTGGCGACCTGACTGGGGCCCAGGCCTATGCCTCCACCGCCAAGTGCCTGAACATCTGGGCCCTGATTTTGGGCATCCTCATGACCATTCTGCTCATTGTCGTCCCAGTATTGATCTTCCAAGCCCATCAA
IFITM-like7	Macaque	BLAST	ATGAACCACACCACCCAAACCTGCTTCACTCCCGCCAACACCAGCTGCCCCCCAAACTATCAGATGCTCAAGGAGGAGCATGAGGTGGCTGTGCTGGGGGCACCCCACAACCCTGCTCCCCTGAGGTCCACCATGATCCACATCCACAGCGAGACCTCCGTGCCCGACCATGTCCTCTGGTCCCTGTTCAACACCCTCTTCATGAACTATTGCTGCCTGGGCTTCATAGCAGTTACCTACTCCATGAAGTCTAGGGACGGGAAGATGGTTGGCAACCCAACTGGGGACCAGGCCTATGCCTCGACTGCCAAGCGCCTGAACGTCTGGGCCCTGGTTCTGGGCATCCTCCTGAGCATTCTGCTCATCGTCAACCCAGTGTTGATCTTCCAAGTCTATAGA
IFITM-like8	Macaque	BLAST	ATGATAGTCCAAACCTTCTTCTCTCCTGTCAACAGCGGCCAGCCCCACAACTATGAGATGCTCAAGGAGGAGCACGAGGTGGCTGTACTGGGGGCGCCCCACAACCCTGCTCCCCTGACGTCCACCATGATCCACATCCGCAGTGAGACCTCCGTGCCCGACCACGTCGTCTGGTCCCTGTTCAACACCCTCTTCATGAACCCCTGCTGCCTGGGCTTCATAGCATTCGCCTACTCCGTGAAGTCTAGG
IFITM-like1	Marmoset	ENSCJAG00000021790	ATGAACCACACTGTCCAAACCTTCTTCACTCCCGCCAACACCCACCATCCCCTTAACTATGAGATGCCGAAGGAGGAGCAAGAGGTGGCTGCACCAGGGGTGCCCCACAACCCTGCACCCCCAACATCCACGGTGATCTGCATCCACAGCAAGACCTCTGTGCCAGACCACGTCATCTGGTCCCTGTTCAACACCGTCTTCATGAACTCCCTCTGCCTAGGCTTCACAGAGTTTGCCTACTCCATGAAGTCTAGGGACAGGAAGATGGTTGGCAACCTGACTGGGGCCCAGGCCTACGCCTCCACCGCCAAGTGCCTGAACATCTGGGCCCTGATTTTGGGCATCATCATGACGATTCTACTGATCATCATCCCAATACTGATTCTGCAAGCCTATCAG
IFITM-like10	Marmoset	ENSCJAG00000023323	ATGAACCACACTGTCCAAACCTTCACTCCCACCAGCACCGACCGTCCCCCAAACTATGAGATATTGAAGGAGGAACATGAGGTGGATATGCTGGGGGCGCTCCACAACACTGCACCCTCGACATCCACCGTTATCCACATCCAGAGTGAGACCTCCGTGCCCGACCATGTAATCTGGTCGCTGTTCAACACCCTCTTCATGAACTGCTGCCCGGGGTTCATAGCATTCGCCTACTCAGTGAAGTCTAGGGACATGAAGATGGTTGGCGACCTGACTGGGGCCCATGTCTATGCCTTCACCGCCAAGTGCCTGAACATCTGGGCCCTGATTTTGGGTATCATCATGACCATTCTGCTGATCATCATCCCAATACCGATTCTGCAAGCCTATCAG
IFITM-like11	Marmoset	ENSCJAG00000019951	ATGAACCACACTGTCCAAACCTTCTTCACTCCCGCCAACACTGACCATCCCCACAAGGAGGAGCATGAGGTGGCTATGCTGGGGGCGCCCCACAACCCCGCTCCCCCAACATCCACCGTGATCCGCATCCACAGTGAGACCTCTGTGCCTGACCATGTCATCTGGTCCCTGTTGAACACCCTCTTCATGAACTCCTGCTGCCTGGGCTTCATAGTGTTCGCCTACTCTGTGAAGTCTAGGGACAGGAAGAGAGTTGGCGACCTGACCAGGACCCAGGCCTATGCCTCTACTGCCAAGTGCCTGAATGTCTGGGACCAGATTTTGGACATCATCATCAGCAGAATGCTCATCATGATCCCAGTATTGATCTTGCAAGTCTATCAA
IFITM-like14	Marmoset	ENSCJAG00000021881	ATGAACCACATTGTCCAAACATTCTTCACTTCCATCCACACCGACTGTCCCCCCAGCTATGAGATACTGAAGGAGGAGCCTGAGATGGCTGTGCTGGGGGCTCCCCACAACCCTGCTCCCCCAACATCCACTGTAATCCACATCTGCAGTGAGACCTCCATGCCCGACCATGTCGTCTGGTCCCTGTTCAACACCCTCTTCATGAACTCCTGCTGCCTGGGTTTCATAGCATTTGCCTACTCCCTAAAGTCTAGGGACAGGAAGATGGTTGGTGACCTGACCAGGACCCAGGCCTATGCTACCACCAAGTGCCTGAACGTCTGGGCCCTGATTTTGGGCATCATGATGACCATTCTGCTGATCATCATCCCAGTACTCATCTTGCAAGTCTATCGA
IFITM-like15	Marmoset	ENSCJAG00000022537	ATGAACCACACTGTCCAAACCTTCTTCACTCCTGCCAATACCGTCCATCCCCCCAACTATGAGATACTGAAGGAGGATGATGAGGTGGCTGTTCTGGGGGTACCCCACAACCCTGCCACCTTGACATCCACCATGATCCACATGTGCAGCAAGACCTCCATGCCCAACCGTGTTGTCTGGCCCCTGTTCAACACCCTCTTCATGAACTCTTGCTGCCTGGGCTTCATAGTGTTAGCCTACTCCATGAAGTCTAGGCTGCATATGAACATGGCCCTTGACCGGGGCCCAGGCCCATGCCTCCCTGCCAAGTGCCTGAACATCTGGGTCTTGATTTTGGGCATCATTATGACCCTTCTGCTTATCATCATCCCAGTACTGATCTTGCAAGTCTATCGA
IFITM-like16	Marmoset	ENSCJAG00000021858	ATGAACCACACCGTCCAAACCTTCTTCACTCCCGCCAGCACCAACCATCCCCCGAACTATGAGATGCTGAAGGAGGACCATGAGCTGGCTGCACTGGGGGCGCACCACAACCCTGCGCCCCCGACATCCACCGTGATCCACATCCGAAGCGAGGCCTCCATGCCCGACCACGTCGTCTGGTCCCTGTTCAACACCGTCTTCATGAACTCCTGCTGCCTGGGCTTCACAGCGTTCGCCCACTCTGTGAAGTCTAGGGACAGGAAGATGGTTGGCTACCTGACCGGGGCCCAGGCCTACGCCTCCACCGCCAAGTGCCTGAACATCTGGGCCCTGATTTTGGGTATCATCATGACCATTCTGTTGATCATCATCCCAATACTGATTCTGCAAGCCTATCAT
IFITM-like17	Marmoset	ENSCJAG00000023291	ATGAACCACACCGTCCAAAGCTTCTTCACTCCCGCCAGCACCAGCCGTCCCCCGAACTATGAGATGCTGAAGGAGGAACATGAGGTGGCTGCGCTGGGGGCGCCCCACAACCCTGTGCCCCCGACATCCACCGTGATCCACATCCGAAGCGAGACCTCCGTGCCCGACCACGTCGTCTGGTCCCTGTTCAACACCCTCTTCGTGAACTCCTGCTGCCTGGGCTTCATAGCGTTCGCCTACTCCGTGAAGTCTAGGGACAAGAAGATGGTTGGCGACCTGACCGGGGCCCAGGCCTACGCTTCCACCGCCAAGTGCCTGAACATCTGGGCCCTGATTTTGGGCATCATCACGACCAATCTGCTGATCATCATCCCAATACTGATTCTGCAAGCCTATCAG
IFITM-like18	Marmoset	ENSCJAG00000013867	ATGAACCACACGGTTCAAACCTTCTTCACTCCTGCCAGCACCAGCCGTCCCCCGAACTATGAGATGCTGAAGGAGGAACATGAGGTGGCTGTGCTGGGGGCACCCCACAACCCTGCACCCCCGACATCCATCGTGATCCACATCCGAAGCGAGACCTCCATGCCCGACCACGTCGTCTGGTCCCTGTTCAACACCCTCTTCATGAACTCCTGCTGCCTGGGCTTCATAGCGTTAGCCTACTCCATAAAGTCTAGGGACAGGAAGATGGTTGGCGACCTGACCGGTGCCCAGGCCTACGCCTCCACCGCCAAGTGCCTGAACATCTGGGCCCTGATTTTGGGTATCATCACGACCATTCTGCTGATCATCATCCCAATACTGATTCTGCAAGCCTATCAG
IFITM-like2	Marmoset	ENSCJAG00000021790	ATGAACCACACGGTCCAAACCTTCTTCACTCCCGCCAGTACCAGCCGTCCCCCGAACTATGAGATGCTGAAGGAGGAACATGAGGTGGCTGCGCTGGGGGCGCCCCACAACCCTGCCCCCCTGACATCCACTGTGATCCACATCCGAAGCGAGACCTCCGTGCCCAATCACGTGGTCTGGTCCCTGTTCAACACCCTCTTCATGAACTCCTGCTGCCTGGGCTTCATAGTGTTCGCCTACTCCGTGAAGTCTAGGGACAGGAAGATGGTTGGTGACCTGACCGGGGCCCAGGCCGACGCCTCCACCGCCAAGTGCCTGAACATCTGGGCCCTGATTTTGGGTATCATCATGACCATTCTGCTGATCATCATCCCAATACTGATTGTGCAAGTCTATCAG
IFITM-like20	Marmoset	ENSCJAG00000013423	ATGAACCACACGGTCCAAACCTTCTTCACTCCCGCCAGCACCAGTCGTCCCCCGAACTATGAGATGCTGAAGGAGGAACATGAGGTGGCTGCGCTGGGGGCGCCCCACAACCCTGCGCCCCCGACATCCACCGTGATCCACATCCGAAGTGAGACCTCCGTGCCCGACCACGTCGTCTGGTCCCTGTTCAACACCCTCTTCATGAACTCCTGCTGCCTGGGCTTCATAGCGTTCGCCTACTCCGTGAAGTCTAGGGACAGGAAGATGGTTGGCGACATGACCGGGGCCCAGGCGTACGCCTCCACCGCCAAGTGCCTGAACATCTGGGCCCTGATTTTGGGTATCATCACGACCATTCTGCTAATCATCATCCCAATACTGATTCTGCAAGCCTATCAG
IFITM-like21	Marmoset	ENSCJAG00000035484	ATGAGCCACACTGTCCAATCCTTCTTCACTCCCGCCAGCACCAGCCGTCCACCCAACTATGAGATGCTGAGGGAAGAGCATGAGGTGGCTGCGCTGGGGGTGCCCCACAACCCAGCTCCCCTGACATCCACTGTGATCCACATCCACAGCGAGACCGCTGTGCCCGACCATGTCGTCTGGTCCCTGTTCCACACCCTCTTCATGAACTCCTGCTGCCTGGGCTTCATAGCGTTCGCCTACTCTGTGAAGTCTAGGGACAGGAAGATGGTTGGTGTCCTGACCAGGGCCCAGGCCGATGCCTCCACCGCCAAATGCCTGAAAATCTGGGCCCTGATCATGGGCATCATCATGACCATTCTGCTGATCATCATCCCAATACTGATTCTGCAAGCCTATCAA
IFITM-like23	Marmoset	ENSCJAG00000037392	ATGAACCACACGGTCCAAACCTTCTTCACTCCCGCCAGCACCAGCCGTCCCCCGAACTATGAGATGCTGAAGGAGGAACATGAGGTGGCTGCGCTGGGGGCGCCCCACAACCCTGCGCCCCCGACATCCACCGTGATCCACATCCGAAGCGAGACCTCCGTGCCCGACCACGTCGTCTGGTCCCTGTTCAACACCCTCTTCATAAACTCCTGCTGCCTGGGCTTAATAGCGTTCGCCTACTCCGTGAAGTCTAGGGACAGGAAGATGGTTGGCGACCTGACCGGGGCCCAGGCCTACGCCTCCACTGCCAAGTGCCTGAACATCTGGGCCCTGATCTTGGGCATCCTCATGACCATTCTGCTGATCATCATCCCAATACTGATTCTACAAGCCTATCAG
IFITM-like24	Marmoset	ENSCJAG00000036094	ATGAACCACGTGGTCCAAACCTTCTTCACTCCCACCAGCACCAGCCGTCCCCTGAACTATGAGATGCTGAAGGAGGAACATGAGGTGGCTGCGCTGGGGGCACCCCACAACCCTGCGCCCCCGACATCCACCGTGATCCATATCCGAAGCAAGACCTCCGTGCCCGACCACGTCGTCTGGTCCCTGTTCAACACCCTCTTCATGAACTCCTGCTGCCTGGGCTTCATAGCGTTCGCCTACTCCGTGAAGTCTAGGGACAGGAAAATGGTTGGCGACGTGACTGGGGACCAGGCCTATGCCTCCACCGCCAAGTGCCTGAACATCTGGGCCCTGATTTTGGGTATCATCACGACCATTCTGCTGATCATCATCCCAATACTGATTCTGCAAGCCTATCAG
IFITM-like25	Marmoset	ENSCJAG00000023289	ATGAACCACACCATCCAAACCTTCTTCACTCCCACCAGCACCAACCGTTCCCCGAACTATGAGATGCTGAAAGAGGAACATGAGGTGGCTGCTCTGGGGGCGCCTCACAACCCTGCACCCCCGATATCCACCGTGATCCACATCCGAAGCGAGACCTCCGTGCCCGACCACGTCGTCTGGTCCCTGTTCAACACCCTCTTCATGAACTCCTGCTGCCTGGGCTTCATAGCGTTCGCCTACTCCGTGAAGTCTAGGGACAGGAAGATGGTTGGCGACCTGACTGGGCCGCAGGCCTACGCCTCCATCGCCAAGTGCCTGAACATCTGGGCCGTGATTTTGGGTATCATCATGACCATTCTGCTGATCATCATCCCAATACTGATTCTGCAAGCCTATCAG
IFITM-like26	Marmoset	ENSCJAG00000000492	ATGAACCACATTGTCCAAACATTCTTCACTTCCATCCACACCGACTGTCCCCCCAACTATGAGATACTGAAGGAGGAGCCTGAGATGGCTGTGCTGGGGGCTCCCCACAACCCTGCTCCCCCAACATCCACTGTAATCCACATCTGCAGTGAGACCTCCATGCCCGACCATGTCGTCTGGTCCCTGTTCAACACCCTCTTCATGAACTCCTGCTGCCTGGGTTTCATAGCATTTGCCTACTCCCTAAAGTCTAGGGACAGGAAGATGGTTGGTGACCTGACCAGGACCCAGGCCTATGCTACCACCAAGTGCCTGAACGTCTGGGCCCTGATTTTGGGTATCATGATGACCATTCTGCTGATCATCATCCCAGTACTCATCTTGCAAGTCTATCGA
IFITM-like27	Marmoset	ENSCJAG00000022559	ATGAACCACACTGTCCAAACCTTCTTCACTCCCGCCAACACTGACCATCCCCACAAGGAGGAGCATGAGGTGGCTATGCTGGGGGCGCCCCACAACCCCGCTCCCCCAACATCCACCGTGATCCGCATCCACAGTGAGACCTCTGTGCCTGACCATGTCATCTGGTCCCTGTTGAACACCCTCTTCATGAACTCCTGCTGCCTGGGCTTCATAGTGTTCGCCTACTCTGTGAAGTCTAGGGACAGGAAGAGAGTTGGCGACCTGACCAGGACCCAGGCCTATGCCTCTACTGCCAAGTGCCTGAATGTCTGGGACCAGATTTTGGATATCATCATCAGCAGAATGCTCATCATGATCCCAGTATTGATCTTGCAAGTCTATCAA
IFITM-like28	Marmoset	ENSCJAG00000021728	ATGAACCAAACCTTCTTCACTCCCACCAACACCGACCATCCCCCCAACTATGAGATGCTGAAGGAGGAGCGTGAGGTGGCTGTGCTGGGGGCGCCCCATAACCCGGCTCCCCCAACATCCACCGTGATCCACATCCGCAGTGAGACCTCCGTGCCTGACCATGTCATCTTGTCCGTGTTCAACACCCTCTTCATGAACTGCTGCCTGGGCTTCATAGCATTTGCCTACTCTGTGAAGTCTAGGGACAGGAAGATGGTTGGCGACCTGACCAGGGCCCAGGCCTATGCCTCCACCACCAAGTGCCTGAACACCTGGGCCCTGATTTTGGTCATCATCATGATCATGACCATTTTGCTTATCATCCCAGTATTGATCTTGCAAGTCTGTCGA
IFITM-like29	Marmoset	ENSCJAG00000023077	ATGAACCACACTGTCCAAACCTTCACTCCCACCAGCACCGACCGTCCCCCAAACTATGAGATATTGAAGGAGGAACATGAGGTGGATATGCTGGGGGCGCTCCACAACACTGCACCCTCGACATCCACCGTTATCCACATCCAGAGTGAGACCTCCGTGCCCGACCATGTAATCTGGTCGCTGTTCAACACCCTCTTCATGAACTGCTGCCCGGGGTTCATAGCATTCGCCTACTCAGTGAAGTCTAGGGACATGAAGATGGTTGGCGACCTGACTGGGGCCCATGTCTATGCCTTCACCGCCAAGTGCCTGAACATCTGGGCCCTGATTTTGGGTATCATCATGACCAGTGATCTGCTGATCATCATCCCAATACCGATTCTGCAAGCCTATCAG
IFITM-like3	Marmoset	ENSCJAG00000022863	ATGAACCACACTGTCCAAACCTTCTTCACTCCCGCCAGCACCAACCGTCCCCTGAACTATGAGATGCTGAAGGAAGAACATGAGGTGGCTGCGCTGGGAGTGCCCCACAACCCTGCACCCCCGACATCCACGGTGATCCACATCCAAAGCGAGACCTCCGTGCCCAACCATGTCGTCTGGTCCCTGTTCAACACCCTCTTCATGAACTCCTGCAGCCTGGGCTTCATAGCATTCACCTACTCCGTGAAGTCTAGGGACAGGAAGATGGTTGGCGACCTGACCGGGGCCCAGGCCTATGCCTCGACCGCCAAGTGCCTGAACATCTGGACCCTGATTTTGGGTATCATCATGACCGTTCTGCTGATCATCATCCCAATACTGATTCTGCAAGCCTATCAG
IFITM-like30	Marmoset	ENSCJAG00000022290	ATGAACCACACTGCCCAAACCTTCTTCACTCCTGCCAACATCGACCATCCCCCCAATTATGAGATGCTAAAGGAGGAGCATGAGGTGGCTGCGCTGGGGGTGCCCCATAACCTGGCTCCCCCAACATCCATTGTGATCCATATCCTCAGTGAGATCTCCATGCTCAACCATGTGGCCTGGTCCCTGTTCGACACCCTCTTCATGAACTCCTGCTGCCTAGGCTTCATAGAGTTCGCCTACTCCGTGAAGCCTAGGGACAGGAAGATCGTTGGCAACCTGACTGGGGCCCAGGCCTATGCCTCCACTGCCAAGTGCCTGAACATCTGGGCCCTGATTTTGGGCATCATCATGACCATTCTGCTTATCATCATCCCAGTACTGATCTTGCAAATCTAT
IFITM-like4	Marmoset	ENSCJAG00000023338	ATGAACCACACTGTCCAAACCTTCTTCACTCCCGTCAGCACCCACCGTCCCCCGAACTATGAGATGCTGAAGGCGGAACATGAAGTGGATGTGCTAGGGGTACCCCACAACCCTGCACCCCCGACATCCACCATGATCCACATCCGAAGCAAGACCTCTGTGCCCAACCACGTCGTCTGGTCCCTGTTCAACACCCTCTTCATGAACTCCTGCTGCTTGGGCTTCATAGCGTTCACCTACTCCGTGAAGTCTAGGGACAGGAAGATGGTTGGCAACCTGACCGGGGCCCAGGCCTACGCCTCCACCGCCAAGTGCCTGAACATCTGGGCCCTGATTTCGGGTGTCATCATGACCATTCTGCTGATCATCATCCCAATACTGATTCTGCAAGCCTATCAG
IFITM-like5	Marmoset	ENSCJAG00000022893	ATGAACCACACGGTCCAAACCTTCTTCACTCCCGGCAGCACCAGCCGTCCCCCGAACTATGAGATGCTGAAGGAGGAACATGAGGTGGCTGCGCTGGGGGCGCCCCACAACCCTGCGACATCCACCGTGATCCACATCCGAAGCGAGACCTCCGTGCCCGACCACGTCGTCTGGTCCCTGTTCAACACCCTCTTCATGAACTCCCGCTGCCTGGGTTTCATAGCGTTCGCCTACTCCCTGAAGTCTAGGGACAGGAAGATGGTTGGCGACCTGACCGGGGCCCAGGCCTACGCCTCCACCGCCAAGTGCCTGAACATCTGGGCCCTGATTTTGGGCATCATCACGACCATTCTGCTGATCATCATCCCAATACTGATTCTGCAAGCCTATCAG
IFITM-like6	Marmoset	ENSCJAG00000023382	ATGAACCACACTATGCAAACCTTCTTCACTCCCGCCAACACCGACTGTCCTCCCTATGAAATGCTGAAGGAGGTACACCAGGTGGCTGCTCTGGGGGCGCCCCGCAACCCTGCTCCCCCGACATTCACCATGATCCACATCCGCAGCGAGACCTCCGTGCCCGACCGTGTCGTCTGGTCCCTGTTCAATACCCTCTTCATGGACTCCGGCTGTCTGGGCTTCACAGCATTCGCCTACTCCGTGAAGTCTAGGGACAGGAAGATGGGCGACCTGATCGGAGCCCAGGCCTATGTCTCTGCCGCCAAGTGCCTGAACATCTGGGCCCTGATTCTGGGCATCATCGTGACCATTCTGCTGATCATCATCCTAGCACTGATCTTGCGAGTCTATCAA
IFITM-like7	Marmoset	ENSCJAG00000023220	ATGAACCACACTGTCCAAACCTTCTTCACTCCTGCCGACACCCACGGTGCCCCCAGCTATGAAATGCCAAAGGAGGAGCAAGAGGTGGTTGCACCGGGGGTGCCCCACAATCCTGTGCCCCCAACATCCATGGTGATCTGCGTCCACAGTGAGACCTCTGTGCCTGACCACGTCGTCTGGTCCCTGTTCAACACCCTCTTCATGAACTCCCACTGTCTGGGCCTCATAGCACTCGCCTACTCCATGAAGTCTAGGGACAGGAAGATGGTCAGCGACCTGATCGGGGCCCAGGCCTATGTCTCCACCGCCAAGTGCCTGAACATCTGGGCCCTGATTTTGGGCCTCATCATGACCATTCTGCTTGTCATCATCCCAATACCGATTCTGCAAGCCTATCAG
IFITM-like8	Marmoset	ENSCJAG00000023236	ATGAACCACGTGGTCCAAACCTTCTTCACTCCCGCCAGCACCAGCCGTCCCCTGAACTATGAGATGCTGAAGGAGGAACATGAGGTGGCTGCGCTGGGGGCACCCCACAACCCTGCGCCCCCGACATCCACCGTGATCCATATCCGAAGCAAGACCTCCGTGCCCGACCACGTCGTCTGGTCCCTGTTCAACACCCTCTTCATGAACTCCTGCTGCCTGGGCTTCATAGCGTTCGCCTACTCCGTGAAGTCTAGGGACAGGAAAATGGTTGGCGACGTGACTGGGGACCAGGCCTATGCCTCCACCGCCAAGTGCCTGAACATCTGGGCCCTGATTTTGGGTATCATCACGACCATTCTGCTGATCATCATCCCAATACTGATTCTGCAAGCCTATCAG
IFITM-like9	Marmoset	ENSCJAG00000015621	ATGAACTATATGGTCCAAACCTTCTTCACTCCTGCCAGCACCAGCTGTCCCCCGAACTATGAGATGCTGAAGGAGGAACATGAGGTGGCTGTGCTGGGGGCGCCCCACAACCCTGCGCCCCCGACGTCCACCGTGATCCACATCCGAAGCGAGACCTCCGTGCCCGACCACGTCATCTGGTCCCTGTTCAACACCCTCTTTATGAACTCCTGCTGCCTGGGCTTCATAGCGTTCGCCTACTCCATGAAGTCTAGGGACAGGAAGATGGTTGGCGACCTGACTGGAGCCCAGGCCTATGCCTCCACCGCCAAGTGCCTGAACATCTGGGCCCTGATATTGGGCATCATCAGGACCATTCTGCTGATCATCATCCCAATACTGATTCTGCAAGCCTATCAG
IFITM1	Chimpanzee	ENSPTRG00000003111	ATGCACAAGGAGGAACATGAGGTGGCTGTGCTGGGGGCACCCCCCAGCACCATCCTTCCAAGGTCCACCGTGATCAACATCCACAGCGAGACCTCCGTGCCCGACCATGTCGTCTGGTCCCTGTTCAACACCCTCTTCTTGAACTGGTGCTGTCTGGGCTTCATAGCATTCGCCTACTCCGTGAAGTCTAGGGACAGGAAGATGGTTGGCGACGTGACCGGGGCCCAGGCCTATGCCTCCACCGCCAAGTGCCTGAACATCTGGGCCCTGATTCTGGGCATCCTCATGACCATTGGATTCATCCTGTTACTATCTGTGACAGTCTACCATATTATGTTA
IFITM2	Chimpanzee	ENSPTRG00000003110	ATGAACCACATTGTGCAAACCTTCTCTCCTGTCAACAGCGGCCAGCCCCCCAACTACGAGATGCTCAAGGAGGAGCAGGAAGTAGCTATGCTGGGGGCGCCCCACAACCCTGCTCCCCCGATGTCCACCGTGATCCACATCCGCAGCGAGACCTCCGTGCCCGACCATGTCGTCTGGTCCCTGTTCAACACCCTCTTCATGAACCCCTGCTGCCTGGGCTTCATAGCATTCGCCTACTCCGTGAAGTCTAGGGACAGGAAGATGGTTGGCGACGTGACCGGGGCCCAGGCCTATGCCTCCACCGCCAAGTGCCTGAACATCTGGGCCCTGATTTTGGGCATCTTCATGACCATTCTGCTCGTCATCATCCCAGTGTTGGTCGTCCAGGCCCAGCGA
IFITM3	Chimpanzee	ENSPTRG00000003112	ATGAATCACACTGTCCAAACCTTCTTCTCTCCTGTCAACAGCGGCCAGCCCCCCAACTATGAGATGCTCAAGGAGGAGCACGAGGTGGCTGTGCTGGGGGCGCCCCACAACCCTGCTCCCCCGATGTCCACCGTGATCCACATCCGCAGTGAGACCTCCGTGCCCGACCATGTCGTCTGGTCCCTGTTCAACACCCTCTTCATGAACCCCTGCTGCCTGGGCTTCATAGCATTCGCCTACTCCGTGAAGTCTAGGGACAGGAAGATGGTTGGCGACGTGACCGGGGCCCAGGCCTATGCCTCCACCGCCAAGTGCCTGAACATCTGGGCCCTGATTCTGGGCATCCTCATGACCATTCTGCTCATTGTCATCCCAGTGTTGATCTTCCAGGCCTATGGA
IFITM-like1	Chimpanzee	ENSPTRG00000024247	ATGAACCACACTGTCCAAACCTTCTCTCCTGTCAACAGCGGCCAGCCCCCCAACTATGAGATGCTCAAGGAGGAGCACAAGGTGGCTGTGCTGGGGGTGCCCCACAACCCTGCTCCCCCGACGTCCACCGTGATCCACATCCGCAGCAAGACCTCCGTGCCCCACCATGTCGTCTGGTCCCTGTTCAATACCCTCTTCATGAACTCCTGCTGCCTGGGCTTCATAGCATTCGCCTACTCCGTGAAGTCTAGGGACAGGAAGATGGTTGGCAACGTGACCGGGGCCCAGGCCTATTCCTCCACCGCCAAGTGCCTGAACATCTGGGCCCTGATTTTGGGCATCCTCATGACCATTCTGCTCATCGTCATCCCAGTATTAATCTTCCAAGCCCATCGA
IFITM-like2	Chimpanzee	BLAST	ATGAACCACACTGCCCAAACCTTCTTCACTCCCGCCAACACCGGCTGCCCCCTAGACTATCAGATGCTCAAGTCCACCGTGATCCACATCCACAGCAAGACCTCTGTGCCCAACCATGTTGTCTGGTCCCTGTTCAACACCCTCTTCATGAACTCCTGCTGCCTGGGCTTCATAGCAGTCAGCTACTCCATGAAGTCTAGGGACAGGAAGATGGTTGGCGACCTAACCGGGGGCCAGGCCTGTGCCTCCACCGCCAAGTGCCTGAATGTCTGGGCCCTGGTTCTGGGCATCCTCATGAGCATTCTGCTCATCATCATCCCAGTGTTGATCTTCCAAGTCTATCCA
IFITM-like3	Chimpanzee	BLAST	ATGAACTACACTGTCCAAACCTTCTTCACTCCCGCCAACAGCAGCCGTTCCCCTAACTATAAGATGCTCAGGGAGGAGCAAGAGGTGGCTGTGCTGGGGGCGCCCCACAACCCTGCTCCCCTGACGTCCACCGAGACCTCTGTGCCCGACCATGTCATCTGGTCCCTGTTGAACACCCTCTTCATGAACTCCTGCTGCCTGGGCTTCATAGCATTTGCCTACTCCGTGAAGTCTAGGGACAGGAAGATGGTTGGCGACCTGACCAGGGCCCAGGCCTATGCCTCCACCGCCAAGCACGTGAACATCTGGGCCCTGATCGTGGGCATCCTCATGACCATTCTGCTCATCATCATCCCGGTGCTGACCTTCCAAATCTATCGA
IFITM1	Gorilla	ENSGGOG00000003381	ATGCACAAGGAGGAACATGAGGTGGCTGTGCTGGGGGCACCCCCCAGCACCATCCTTCCAAGGTCCACCGTGATCAACATCCACAGCGAGACCTCCGTGCCCGACCATGTCGTCTGGTCCCTGTTCAACACCCTCTTCTTGAACTGGTGCTGTCTGGGCTTCATAGCATTCGCCTACTCTGTGAAGTCTAGGGACAGGAAGATGGTTGGCGACGTGACCGGGGCCCAGGCCTATGCCTCCACCGCCAAGTGCCTGAACATCTGGGCCCTGATTCTGGGCATCCTCATGACCATTGGATTCATCCTGTTACTGTCTGTGACAGTCTACCATATTATGTTA
IFITM2	Gorilla	ENSGGOG00000022327	ATGAACCACATTGTGCAAACCTTCTCTCCTGTCAACAGCAGCCAGCCCCCCAACTACGAGATGCTCAAGGCGGAGCAGGAGGTGGCTATGCTGGGGGCGCCCCACAACCCTGCTCCCCCGACGTCCACCGTGATCCACATCCACAGCGAGACCTCCGTGCCCGACCATGTCGTCTGGTCCCTGTTCAACACCCTCTTCATGAACACCTGCTGCCTGGGCTTCATAGCATTCGCCTACTCCGTGAAGTCTAGGGACAGGAAGATGGTTGGCGACGTGACCGGGGCCCAGGCCTATGCCTCCACCGCCAAGTGCCTGAACATCTGGGCCCTGATTTTGGGCATCTTCATGACCATTCTGCTCGTCATCATCCCAGTGTTGGTCGTCCAGGCCCAGCGA
IFITM3	Gorilla	ENSGGOG00000022763	ATGAATCACACTGTCCAAACCTTCTTCTCTCCTGTCAACAGCGGCCAGCCCCCCAACTATGAGATGCTCAAGGAGGAGCACGAGGTGGCTGTGCTGGGGGCGCCCCACAACCCTGCTCCTCCGACGTCCACCGTGATCCACATCCGCAGCGAGACCTCCGTGCCCGACCATGTCGTCTGGTCCCTGTTCAACACCCTCTTCATGAACCCCTGCTGCCTGGGCTTCATAGCATTCGCGTACTCCGTGAAGTCTAGGGACAGGAAGATGGTTGGCGACGTGACCGGGGCCCAGGCCTATGCCTCCACCGCCAAGTGCCTGAACATCTGGGCCCTGATTCTGGGCATCCTCATGACCATTCTGCTCATCGTCATCCCAGTGTTGATCTTCCAGGCCTACGGA
IFITM-like1	Gorilla	ENSGGOG00000001400	ATGTCCAAACCTCACTCCTGCCAACATCGGCCATCCCTCAAGGAGGAGCAAGAGGTGGCTGTGCTGGGGGCACCCCACAACCCTGCTCCCCCGATGTCCACCGTGATCCACATCCACAGTGAGAACTCCGTGCCCGACCATGTCGTCTGGTCCCTGTTCAACACCCACTTCATGAACTCCTGCTGCCTGGGCTTCATAGCATTGGCCTACTCCGTGAAGTCTAGG
IFITM-like2	Gorilla	ENSGGOG00000003377	ATGAACCACACTGTCCAAACCTTCTCTCCTGTCAACAGCGGCCAGCCCCCCAACTATGAGATGCTCAAGGAGGAGCACAAGGTGGCTGTGCTGGGGGTGCCCCACAACCCTGCTCCCCCGACGTCCACCGTGATCCACATCCGCAGCAAGACCTCCGTGCCCCACCATGTCGTCTGGTCCCTGTTCAATACCCTCTTCATGAACTCCTGCTGCCTGGGCTTCATAGCATTCGCCTACTCCGTGAAGTCTAGGGACAGGAAGATGGTTGGCAACGTGACCGGGGCCCAGGCCTATTCCTCCACCGCCAAGTGCCTGAACATCTGGGCCCTGATTTTGGGCATCCTCATGACCATTCTGCTCATCGTCATCCCAGTATTAATCTTCCAAGCCCATCGA
IFITM-like3	Gorilla	ENSGGOG00000013702	ATGAACCACACTGCCCAAACCTTCTTCACTCCCGCCAACACCGGCTGCCCCCTAGACTATCAGATGCTCAAGTCCACCGTGATCCACATCCACAGCAAGACCTCTGTGCCCAACCATGTTGTCTGGTCCCTGTTCAACACCCTCTTCATGAACTCCTGCTGCCTGGGCTTCATAGCAGTCAGCTACTCCATGAAGTCTAGGGACAGGAAGATGGTTGGCGACCTAACCGGGGGCCAGGCCTGTGCCTCCACCGCCAAGTGCCTGAATGTCTGGGCCCTGGTTCTGGGCATCCTCATGAGCATTCTGCTCATCATCATCCCAGTGTTGATCTTCCAAGTCTATCCA
IFITM-like4	Gorilla	BLAST	ATGAACTACACTGTCCAAACCTTCTTCACTCCCGCCAACAGCAGCCGTTCCCCTAACTATAAGATGCTCAAGGAGGAGCAAGAGGTGGCTGTGCTGGCGGCGCCCCACAACCCTGCTCCCCTGACGTCCACCGAGACCTCTGTGACCGACCATGTCATCTGGTCCCTGTTTAACACCCTCTTCATGAACTCCTGCTGCCTGGGCTTCATAGCATTTGCCTACTCCGTGAAGTCTAGGGACAGGAAGATGGTTGGCGACCTGACCAGGGCCCAGGCCTATGCCTCCACCGCCAAGCACGTGAACATCTGGGCCCTGATCGTGGGCATCCTCATGACCATTCTGCTCATCATCATCCCGGTGCTGACCTTCCAAATCTATCGA
IFITM-like5	Gorilla	BLAST	ATGAACCACGCTGTCCAAACCGTCTTCACTCCCGCCAACACCAGCCACCCCCTCAACTATGAAATGCTCAAGGAGGAGCATGAAGTGGCTGTGCTGAGGGTGCCCCACAACCCTGCTCCCCCGACATCCACCGTGATCCACATCCACAGTGAGACCACTGTGCCCAACCATGTCGTCTGGTCCCTGTTCAACACCCTCTTCATGAATTGGTGCCACCTGGGCTTCATAGCATTCACCTACTCCGTGAAGTCTAGGGACAGGAAGATGGTTGGCGACCTGACCGGGGTCCAGGCCTACGCCTCCACCGCAAAGTGCCTGAACGTTTGCACCCTCATCCTGGGCATCCATGTGACCACAACACTCATCATCCTTTTCTCTATGATAATATTCCAAGCAATT…
IFITM-like1	Orangutan	ENSPPYG00000002858	ATGAACCACACTGTCCAAACCTTCTCTCCTGTCAACAGCGGCCAGCCCCCCAGCTATGAGATGCTCAAGGAGGAGCACGAGGTGGCTGTGCCGGGGGCGCCCCACAACCCTGCTCCCCCGACGTCCACTGTGATCCATATCCGCAGTGAGACCTCCGTGCCCAACCATGTTGTCTGGTCCCTGTTCAACACCCTCTTCATGAACCCCTGCCGCCTAGGCTTCATAGCATTCGCCTACTCTGTGAAGTCTAGGGACAGGAAGATGGTTGGCAACCTGACCGAGGCCCAGGCCTATGCCTCCACCGCCAAGTGCCTGAACATCTGGGCCCTGATTTTGGGCATCCTCATGACCATTCTGCTCATCGTCATCCCAGTGTTGATCATCCAAGCCCATCGA
IFITM-like2	Orangutan	ENSPPYG00000018627	ATGAACCACGCTGTCCAAACCGTCTTCACTCCCACCAACACCAGCCACCCCCTCAACTATGAAATGCTCAAGGAGAAGCATGAGGTGGCTGTGCTGAGGGTGCCCCACAACCCTGCTCCCCCGACATCCACCGTGATCCACATCCACAGTGAGACCACTGTGCCCGACCATGTCGTTTGGTCCCTGTTCAACACCCTCTTCATGAACTGGTGCTACCTGGGCTTCATAGCATTCACCTACTCCATGAAGTCTAGGGACAGGAAGATGGTTGGTGACCTGACCGGGGCCCAGGCCTACGCCTCCACCACCAAGTGCCTGAACGTTTGCACCCTCATCCTGGGCATCCATGTGACCACAACACTCATCATCCTTTTCACCAGTAGTTCTATGATAATATTC…
IFITM-like3	Orangutan	ENSPPYG00000002860	ATGAATCACACTGCCCAAACCTTCTTCACTCCTGCCAACACTGGCTGCCCCCCAGACTATCAGATGCTCAAGGAGGAGCATGAGGTGGCTGTGCTGGGGGCACCCCACACCTCTGCTCCCCCGAGGTCCACCGTGATCCACATCCACAGCGAGACCTCTGTGCTCAACCATGTTGTCTGGTCCCTGTTCAACACCCTCTTCATGAACTCCTGCTGCCTGGGCTACATAGCAGTCACCTACTCCATGAAGTCTAGGGACAGGAAGATGGTTGGCGCCCTAACCGGGGGCCAGGCCTGTGCCTCCACCACCAAGTGCCTGAACGTCTGGGCCCTGGTTCTGGGCATCCTCATGAGCATTCTGCTCATCATCATCCCAGTGTTGATCTTCCAAGTCTGTCAG
IFITM-like4	Orangutan	ENSPPYG00000002859	ATGAACCACGCTGTCCAAACCGTCTTCACTCCCGCCAACACCAGCCACCCCCTCAACTATGAAATGCTCAAGGAGAAGCATGAGGTGGCTGTGCTGAGGGTGCCCCACAACCCTGCTCCCCCGACATCCACCGTGATCCACATCCACAGTGAGACCACTGTGCCCGACCATGTCGTTTGGTCCCTGTTCAACACCCTCTTCATGAACTGGTGCTACCTGGGCTTCATAGCATTCACCTACTCCGTGAAGTCTAGGGACACGAAGATGGTTGGTGACCTGACCGGGGCCCAGGCCTACGCCTCCACCACCAAGTGCCTGAACGTTTGCACCCTCATCCTGGGCATCCATGTGACCACAACACTCATCATCCTTTTCACCAGTAGTTCTATGATAATATTC…
IFITM-like5	Orangutan	ENSPPYG00000002857	ATGAACCACACTGTCCAAACCTTCTTCTCTCCCGCCAACACCAGCCACCCCCTCAACTATGAAATGCTCAAGGAGAAGCATGAGGTGGCTGTGCTGAGGGTGCCCCACAACCCTGCTCCCCCGACATCCACTGTGATCCACATCAGCAGCGAGACCTCCGTGCCCGACCATGTTGTCTTGTCCCTGTTCAACACCTTCATGAACCCCTGCTGCCTGGGCTTCATAGCATTCACCTACTCCGTGAAGTCTAGGGACAGGAAGATGGTTGGCGACCTGACCGGGGCCCACGCCTATGCCTCCACCGCCAAGTGCCTGAACATCTGGGCCCTGATTTTGGGCATCCTCATGACCATTCTGCTCATTGTCATCCCAGTGTTGATCATCCAAGCCCATCGA
IFITM-like6	Orangutan	ENSPPYG00000002910	ATGAACCACACTGTCCATACCTTCTTCACTCCCACCAACACCGGCCGTTCCCCTAACTATGAGATGTTCAAGGAGGAGCAAGAGGTGGCTGTGCTGGGGGCACCCCACAACCCTGCTCCCCTGACATCCACCATGATCCACATCTGCAGCAAGACCTCTGTGCCCAATCACGTCATCTGGTCCCTGTTTAACAACCGCTTCATGAACTCCTGCTGCTTGGGCTTCATAGCATTCGCCTACTCCATGAAGTCTAGGGACAGGAAGATGGTTGGTGACCTGATCAGGACCCAGGCTTATGCCCCCACTGCCAAGTGCCTGAACATCTGGGCCCTGGTTCTGTACATCCTCATGATCATTCTGTTTATCATCATCCCAGTGTTGATCTTCCAAGTCTATCGA
IFITM-like8	Orangutan	BLAST	ATGAACCACACTGTCCATACCTTCTTCACTCCCACCAACACCGGCCGTTCCCCTAACTATGAGATGTTCAAGGAGGAGCAAGAGGTGGCTGTGCTGGGGGCACCCCACAACCCTGCTCCCCTGACATCCACCTGCAGCGAGACCTCTGTGCCCGACCATGTCATCTGGTCCCTGTTTAACACCGTCTTCATGAACTCCTGCTGCCTGGGCTTCATAGCATTTGCCTACTCTGTGAAGTCTAGGGACAGGAAGATGGTTGGCCACCTGACCAGGGCCCAGGCCTATGCCTCCACCACCAAGCGCGTGAACGTCTGGGCCCTGATTGTGGGCATCCTCATGACCATTCTGCTCAGCATCATCCTGGTGTTGATCTTCCAAATCTATCGA
IFITM-like1	Chicken	ENSGALG00000004243	ATGCAGCGGGTCCCTTCCTACGGGCAGGATGTGACCACCACTATTCCCATCTCTCCGCAGCCGCCCCCCAAGGATTTTGTACTCTGGTCCCTCTTCAACTTTGTGCTGTGCAACGCCTTCTGCCTGGGCTTATGTGCTCTCTCATACTCCATCAAGTCCAGGGATAGGATCATCGCCAAGGACTTCGTAGGCGCCAGCAGCTATGGGAGGACAGCGAAGATCTTTAACATCTTTGCATTCTGTGTGGGACTTCTTGTGACCATCCTCTCCATCGTCCTGGTGTTTCTCTACCTCCCGTTGTACACTGTGCGGCCCTGA
IFITM-like1	Turkey	ENSMGAG00000002545	ATGGAGCGGGTCCGCACTCCGGGTCCGGCGATTCCACCGTACGAGCCTCTGATGGACGGGCTGGGCATGGAGGAGAAGACCCGCAGCACGGTGGTGACGGTGGAGAATCCCCTGGTGCCTCCTCCCCGCGACCACCTGGCCTGGTCGCTGTGCACCACGCTGTATGCCAACGTCTGCTGCCTCGGCTTCCTGGCGCTCGTCTTCTCCGTGAAGTCCAGAGATCGCAAAGTCCTGGGTGACTACAGTGGGGCGCTCAGTTATGGCTCCACTGCCAAGTACCTGAACATCACGGCCCATCTGATCAACGTCTTCCTCATCATCCTCTTCATCGCCCTGGTTGCCAGCGGCACCATCGTGGTGGCCAACATCTTCAACCGCTACCAGCAGCAGCACCCCGAA…
IFITM-like1	Anole lizard	ENSACAG00000022410	ATGCCCCAGGCGCGGCGCTCCGCCGCCGAGCAGCCCAACGACTTCTTCCTCTGGTCCATGTACGAGAAGGACCCCAACCGGGCCTTCATGCCCCAGGCGCGGCGCTCCGCCGCCGAGCAGCCCAACGACTTCTTCCTCTGGTCCATGTTCAACTTCGCCTTCCTCAATAGCTGCTGCCTGGGCTTCGTCGCTCTGGTCTACTCCGTCAAGTCGAGGGACTGTAAAGTTGTTGGAGACTCTGAAGGTGCAGTTCGCCATGCCAAGACAGCCAAATGGCTGAATATCTTTGCTTTGATAATAGGCCTCGTTTTCACAATCATCACCATCATCATACTTTTCATCATTGTACCTACGATGATTGAAAATTTCCGG
IFITM-like1	Opossum	BLAST	ATGGTGGAACAGCTTATTCTCAATTATGCCTTCCACGAGGCGAAGGCTTCCCCAGCTTGGTGTAGACGTCCCCCCAACAGAGAGGATCCTGTTAACTGGGGTTCTCCAGGCGCCCCAGCCTCCTCGGAAGGAACCTCCTCGCCTCTGCGCGCGCGAGCCATGGCTCGGGACTACCTGCTCCTGTCCCTCTTCAACATCCTGCTCCTGAACCCGTGCTGCCTCAGCTTCGTGGCGCTCGTCTACTCCGTCAAGTCCAGGGACCGGAAGCTGGTCGGGGACATGGATGGCGCCTTGACCTACGCCAAGACCTCCAGACAGATGAACATCTGCGCCGTCGTGCTCAACGTGCTGCTGCTCATCATCTTCCTCATCCTCTTCTTCGTCTACATGGTTCCCATC…
IFITM-like2	Opossum	BLAST	ATGGCCGTGGAACAGCTTATTCTCAATTATGCCTTCCACGAGGCGAAGGCTTCCCCAGCTTGGTGTAGACGTCCCCCCAACAGAGAGGATCCTGTTTGGGGTTCTCCAGGCGCCCCAGCCTCCTCGGAAGGAACCTCCTCGCCTCTGCGCGCGCGAGCCATGGCTCCGGACTACCTGCTCCTGTCCCTCTTCAACATCCTGCTCCTGAACCCGTGCTGCCTCAGCTTCGTGGCGCTCGTCTACTCCGTCAAGTCCAGGGACCGGAAGCTGGTCGGGGACATGGATGGCGCCTTGACCTACGCCAAGACCTCCAGACAGATGAACATCTGCGCCGTCGTGCTCAACGTGCTGCTGCTCATCATCTTCCTCATCCTCTTCTTCGTCTACATGGTTCCCATC…
